# Supplementary material for: Ara h 7 isoforms share many linear epitopes: Are 3D epitopes crucial to elucidate divergent abilities?
Source: Clin Exp Allergy. 2019 Oct 6;49(11):1512–9. doi: 10.1111/cea.13496 (PMC6900131; doi:10.1111/cea.13496)
Supplement: Supplementary file 3 [file CEA-49-1512-s003.zip]

Archive with 1 entries (1 files):
- cea13496-sup-0003-Supinfo.pdb
