# Supplementary material for: Ara h 7 isoforms share many linear epitopes: Are 3D epitopes crucial to elucidate divergent abilities?
Source: Clin Exp Allergy. 2019 Oct 6;49(11):1512–9. doi: 10.1111/cea.13496 (PMC6900131; doi:10.1111/cea.13496)
Supplement: Supplementary file 3 [file CEA-49-1512-s003.zip › cea13496-sup-0003-Supinfo.pdb]

ATOM      1  N   THR    21      -9.528 -19.561 -17.741  1.00 16.07
ATOM      2  CA  THR    21     -10.362 -19.320 -16.543  1.00 16.07
ATOM      3  CB  THR    21     -11.769 -19.752 -16.827  1.00 16.07
ATOM      4  OG1 THR    21     -12.266 -19.041 -17.951  1.00 16.07
ATOM      5  CG2 THR    21     -12.644 -19.465 -15.596  1.00 16.07
ATOM      6  C   THR    21      -9.822 -20.102 -15.393  1.00 16.07
ATOM      7  O   THR    21     -10.268 -21.212 -15.108  1.00 16.07
ATOM      8  N   ARG    22      -8.838 -19.526 -14.683  1.00 13.73
ATOM      9  CA  ARG    22      -8.274 -20.277 -13.610  1.00 13.73
ATOM     10  CB  ARG    22      -6.756 -20.517 -13.724  1.00 13.73
ATOM     11  CG  ARG    22      -6.258 -21.728 -12.920  1.00 13.73
ATOM     12  CD  ARG    22      -6.787 -23.073 -13.441  1.00 13.73
ATOM     13  NE  ARG    22      -6.049 -24.166 -12.741  1.00 13.73
ATOM     14  CZ  ARG    22      -6.618 -25.399 -12.586  1.00 13.73
ATOM     15  NH1 ARG    22      -7.900 -25.621 -12.999  1.00 13.73
ATOM     16  NH2 ARG    22      -5.903 -26.414 -12.017  1.00 13.73
ATOM     17  C   ARG    22      -8.564 -19.537 -12.350  1.00 13.73
ATOM     18  O   ARG    22      -9.361 -18.600 -12.324  1.00 13.73
ATOM     19  N   TRP    23      -7.920 -19.977 -11.262  1.00 12.37
ATOM     20  CA  TRP    23      -8.173 -19.501  -9.940  1.00 12.37
ATOM     21  CB  TRP    23      -7.366 -20.297  -8.908  1.00 12.37
ATOM     22  CG  TRP    23      -7.913 -20.234  -7.507  1.00 12.37
ATOM     23  CD2 TRP    23      -7.605 -21.226  -6.518  1.00 12.37
ATOM     24  CD1 TRP    23      -8.796 -19.370  -6.931  1.00 12.37
ATOM     25  NE1 TRP    23      -9.065 -19.768  -5.642  1.00 12.37
ATOM     26  CE2 TRP    23      -8.337 -20.910  -5.376  1.00 12.37
ATOM     27  CE3 TRP    23      -6.788 -22.318  -6.568  1.00 12.37
ATOM     28  CZ2 TRP    23      -8.262 -21.688  -4.257  1.00 12.37
ATOM     29  CZ3 TRP    23      -6.704 -23.094  -5.435  1.00 12.37
ATOM     30  CH2 TRP    23      -7.428 -22.785  -4.303  1.00 12.37
ATOM     31  C   TRP    23      -7.808 -18.050  -9.842  1.00 12.37
ATOM     32  O   TRP    23      -8.471 -17.286  -9.145  1.00 12.37
ATOM     33  N   ASP    24      -6.748 -17.623 -10.551  1.00 12.10
ATOM     34  CA  ASP    24      -6.274 -16.270 -10.433  1.00 12.10
ATOM     35  CB  ASP    24      -5.057 -15.947 -11.323  1.00 12.10
ATOM     36  CG  ASP    24      -3.786 -16.467 -10.669  1.00 12.10
ATOM     37  OD1 ASP    24      -3.865 -17.490  -9.938  1.00 12.10
ATOM     38  OD2 ASP    24      -2.714 -15.844 -10.898  1.00 12.10
ATOM     39  C   ASP    24      -7.313 -15.248 -10.805  1.00 12.10
ATOM     40  O   ASP    24      -7.380 -14.214 -10.143  1.00 12.10
ATOM     41  N   PRO    25      -8.129 -15.440 -11.803  1.00 12.21
ATOM     42  CA  PRO    25      -8.968 -14.350 -12.230  1.00 12.21
ATOM     43  CD  PRO    25      -7.776 -16.305 -12.919  1.00 12.21
ATOM     44  CB  PRO    25      -9.612 -14.822 -13.530  1.00 12.21
ATOM     45  CG  PRO    25      -8.539 -15.747 -14.134  1.00 12.21
ATOM     46  C   PRO    25      -9.897 -13.613 -11.311  1.00 12.21
ATOM     47  O   PRO    25      -9.772 -12.393 -11.236  1.00 12.21
ATOM     48  N   ASP    26     -10.819 -14.264 -10.584  1.00 12.50
ATOM     49  CA  ASP    26     -11.693 -13.412  -9.828  1.00 12.50
ATOM     50  CB  ASP    26     -13.064 -13.191 -10.496  1.00 12.50
ATOM     51  CG  ASP    26     -13.797 -12.069  -9.768  1.00 12.50
ATOM     52  OD1 ASP    26     -13.284 -10.918  -9.769  1.00 12.50
ATOM     53  OD2 ASP    26     -14.891 -12.350  -9.211  1.00 12.50
ATOM     54  C   ASP    26     -11.930 -14.025  -8.494  1.00 12.50
ATOM     55  O   ASP    26     -12.249 -15.208  -8.385  1.00 12.50
ATOM     56  N   ARG    27     -11.761 -13.222  -7.430  1.00 12.90
ATOM     57  CA  ARG    27     -11.996 -13.727  -6.114  1.00 12.90
ATOM     58  CB  ARG    27     -11.674 -12.699  -5.012  1.00 12.90
ATOM     59  CG  ARG    27     -11.502 -13.294  -3.608  1.00 12.90
ATOM     60  CD  ARG    27     -12.780 -13.376  -2.767  1.00 12.90
ATOM     61  NE  ARG    27     -13.351 -14.738  -2.958  1.00 12.90
ATOM     62  CZ  ARG    27     -14.233 -15.267  -2.060  1.00 12.90
ATOM     63  NH1 ARG    27     -14.603 -14.559  -0.953  1.00 12.90
ATOM     64  NH2 ARG    27     -14.746 -16.513  -2.273  1.00 12.90
ATOM     65  C   ARG    27     -13.450 -14.049  -6.045  1.00 12.90
ATOM     66  O   ARG    27     -13.845 -15.100  -5.542  1.00 12.90
ATOM     67  N   GLY    28     -14.290 -13.164  -6.617  1.00 12.60
ATOM     68  CA  GLY    28     -15.702 -13.389  -6.563  1.00 12.60
ATOM     69  C   GLY    28     -16.217 -12.888  -5.248  1.00 12.60
ATOM     70  O   GLY    28     -17.115 -13.488  -4.659  1.00 12.60
ATOM     71  N   SER    29     -15.648 -11.773  -4.745  1.00 12.26
ATOM     72  CA  SER    29     -16.096 -11.202  -3.502  1.00 12.26
ATOM     73  CB  SER    29     -15.229 -10.027  -3.017  1.00 12.26
ATOM     74  OG  SER    29     -13.915 -10.473  -2.716  1.00 12.26
ATOM     75  C   SER    29     -17.481 -10.679  -3.723  1.00 12.26
ATOM     76  O   SER    29     -17.886 -10.462  -4.864  1.00 12.26
ATOM     77  N   ARG    30     -18.248 -10.471  -2.628  1.00 11.71
ATOM     78  CA  ARG    30     -19.615 -10.040  -2.746  1.00 11.71
ATOM     79  CB  ARG    30     -20.613 -10.939  -1.995  1.00 11.71
ATOM     80  CG  ARG    30     -22.053 -10.427  -2.058  1.00 11.71
ATOM     81  CD  ARG    30     -22.600 -10.315  -3.482  1.00 11.71
ATOM     82  NE  ARG    30     -22.541 -11.673  -4.090  1.00 11.71
ATOM     83  CZ  ARG    30     -23.249 -11.951  -5.223  1.00 11.71
ATOM     84  NH1 ARG    30     -24.048 -10.997  -5.785  1.00 11.71
ATOM     85  NH2 ARG    30     -23.155 -13.186  -5.797  1.00 11.71
ATOM     86  C   ARG    30     -19.774  -8.666  -2.178  1.00 11.71
ATOM     87  O   ARG    30     -19.083  -8.277  -1.238  1.00 11.71
ATOM     88  N   GLY    31     -20.699  -7.887  -2.778  1.00 10.78
ATOM     89  CA  GLY    31     -20.972  -6.545  -2.356  1.00 10.78
ATOM     90  C   GLY    31     -19.923  -5.732  -3.022  1.00 10.78
ATOM     91  O   GLY    31     -18.748  -6.084  -2.951  1.00 10.78
ATOM     92  N   SER    32     -20.282  -4.616  -3.682  1.00 11.00
ATOM     93  CA  SER    32     -19.187  -3.955  -4.321  1.00 11.00
ATOM     94  CB  SER    32     -19.201  -4.104  -5.855  1.00 11.00
ATOM     95  OG  SER    32     -19.081  -5.469  -6.229  1.00 11.00
ATOM     96  C   SER    32     -19.219  -2.486  -4.065  1.00 11.00
ATOM     97  O   SER    32     -19.692  -1.745  -4.916  1.00 11.00
ATOM     98  N   ARG    33     -18.725  -2.007  -2.906  1.00 10.52
ATOM     99  CA  ARG    33     -18.588  -0.597  -2.751  1.00 10.52
ATOM    100  CB  ARG    33     -18.261  -0.103  -1.330  1.00 10.52
ATOM    101  CG  ARG    33     -18.270   1.429  -1.297  1.00 10.52
ATOM    102  CD  ARG    33     -18.240   2.079   0.087  1.00 10.52
ATOM    103  NE  ARG    33     -18.450   3.537  -0.145  1.00 10.52
ATOM    104  CZ  ARG    33     -18.358   4.463   0.852  1.00 10.52
ATOM    105  NH1 ARG    33     -18.022   4.086   2.119  1.00 10.52
ATOM    106  NH2 ARG    33     -18.607   5.776   0.571  1.00 10.52
ATOM    107  C   ARG    33     -17.500  -0.104  -3.666  1.00 10.52
ATOM    108  O   ARG    33     -17.717   0.888  -4.347  1.00 10.52
ATOM    109  N   TRP    34     -16.304  -0.750  -3.725  1.00 11.01
ATOM    110  CA  TRP    34     -15.284  -0.254  -4.615  1.00 11.01
ATOM    111  CB  TRP    34     -14.700   1.082  -4.173  1.00 11.01
ATOM    112  CG  TRP    34     -15.419   2.352  -4.558  1.00 11.01
ATOM    113  CD2 TRP    34     -15.830   3.359  -3.625  1.00 11.01
ATOM    114  CD1 TRP    34     -15.675   2.853  -5.802  1.00 11.01
ATOM    115  NE1 TRP    34     -16.228   4.107  -5.699  1.00 11.01
ATOM    116  CE2 TRP    34     -16.320   4.432  -4.363  1.00 11.01
ATOM    117  CE3 TRP    34     -15.785   3.396  -2.264  1.00 11.01
ATOM    118  CZ2 TRP    34     -16.771   5.561  -3.746  1.00 11.01
ATOM    119  CZ3 TRP    34     -16.252   4.532  -1.646  1.00 11.01
ATOM    120  CH2 TRP    34     -16.737   5.597  -2.371  1.00 11.01
ATOM    121  C   TRP    34     -14.197  -1.251  -4.919  1.00 11.01
ATOM    122  O   TRP    34     -13.065  -1.219  -4.428  1.00 11.01
ATOM    123  N   ASP    35     -14.601  -2.147  -5.820  1.00 10.67
ATOM    124  CA  ASP    35     -13.959  -3.155  -6.591  1.00 10.67
ATOM    125  CB  ASP    35     -14.494  -4.560  -6.273  1.00 10.67
ATOM    126  CG  ASP    35     -13.765  -5.574  -7.141  1.00 10.67
ATOM    127  OD1 ASP    35     -12.557  -5.356  -7.422  1.00 10.67
ATOM    128  OD2 ASP    35     -14.410  -6.581  -7.536  1.00 10.67
ATOM    129  C   ASP    35     -14.626  -2.745  -7.840  1.00 10.67
ATOM    130  O   ASP    35     -14.577  -3.375  -8.895  1.00 10.67
ATOM    131  N   ALA    36     -15.346  -1.626  -7.639  1.00 10.01
ATOM    132  CA  ALA    36     -16.106  -0.937  -8.632  1.00 10.01
ATOM    133  CB  ALA    36     -17.122  -1.848  -9.345  1.00 10.01
ATOM    134  C   ALA    36     -16.878   0.131  -7.899  1.00 10.01
ATOM    135  O   ALA    36     -17.105   0.014  -6.697  1.00 10.01
ATOM    136  N   PRO    37     -17.322   1.159  -8.574  1.00  8.43
ATOM    137  CA  PRO    37     -17.969   2.275  -7.924  1.00  8.43
ATOM    138  CD  PRO    37     -17.714   1.055  -9.972  1.00  8.43
ATOM    139  CB  PRO    37     -18.509   3.150  -9.043  1.00  8.43
ATOM    140  CG  PRO    37     -18.786   2.141 -10.172  1.00  8.43
ATOM    141  C   PRO    37     -19.104   1.888  -7.040  1.00  8.43
ATOM    142  O   PRO    37     -19.924   1.077  -7.464  1.00  8.43
ATOM    143  N   SER    38     -19.166   2.472  -5.820  1.00  6.56
ATOM    144  CA  SER    38     -20.282   2.258  -4.942  1.00  6.56
ATOM    145  CB  SER    38     -20.580   0.809  -4.526  1.00  6.56
ATOM    146  OG  SER    38     -21.326   0.138  -5.531  1.00  6.56
ATOM    147  C   SER    38     -20.140   3.019  -3.663  1.00  6.56
ATOM    148  O   SER    38     -19.048   3.398  -3.235  1.00  6.56
ATOM    149  N   ARG    39     -21.311   3.218  -3.022  1.00  5.34
ATOM    150  CA  ARG    39     -21.512   3.901  -1.780  1.00  5.34
ATOM    151  CB  ARG    39     -22.960   4.386  -1.590  1.00  5.34
ATOM    152  CG  ARG    39     -23.395   5.372  -2.679  1.00  5.34
ATOM    153  CD  ARG    39     -24.869   5.777  -2.606  1.00  5.34
ATOM    154  NE  ARG    39     -24.947   7.188  -2.133  1.00  5.34
ATOM    155  CZ  ARG    39     -26.135   7.672  -1.667  1.00  5.34
ATOM    156  NH1 ARG    39     -27.211   6.839  -1.566  1.00  5.34
ATOM    157  NH2 ARG    39     -26.250   8.983  -1.303  1.00  5.34
ATOM    158  C   ARG    39     -21.186   2.941  -0.683  1.00  5.34
ATOM    159  O   ARG    39     -21.010   1.749  -0.926  1.00  5.34
ATOM    160  N   GLY    40     -21.093   3.463   0.559  1.00  4.20
ATOM    161  CA  GLY    40     -20.618   2.730   1.700  1.00  4.20
ATOM    162  C   GLY    40     -21.445   1.520   1.970  1.00  4.20
ATOM    163  O   GLY    40     -22.657   1.508   1.766  1.00  4.20
ATOM    164  N   ASP    41     -20.765   0.455   2.449  1.00  3.39
ATOM    165  CA  ASP    41     -21.402  -0.778   2.798  1.00  3.39
ATOM    166  CB  ASP    41     -20.844  -2.008   2.063  1.00  3.39
ATOM    167  CG  ASP    41     -21.868  -3.125   2.218  1.00  3.39
ATOM    168  OD1 ASP    41     -23.080  -2.795   2.321  1.00  3.39
ATOM    169  OD2 ASP    41     -21.458  -4.316   2.244  1.00  3.39
ATOM    170  C   ASP    41     -21.170  -0.989   4.261  1.00  3.39
ATOM    171  O   ASP    41     -20.111  -0.654   4.789  1.00  3.39
ATOM    172  N   ASP    42     -22.186  -1.535   4.955  1.00  3.04
ATOM    173  CA  ASP    42     -22.140  -1.741   6.377  1.00  3.04
ATOM    174  CB  ASP    42     -23.493  -2.177   6.966  1.00  3.04
ATOM    175  CG  ASP    42     -24.407  -0.959   6.983  1.00  3.04
ATOM    176  OD1 ASP    42     -23.876   0.176   7.123  1.00  3.04
ATOM    177  OD2 ASP    42     -25.646  -1.145   6.857  1.00  3.04
ATOM    178  C   ASP    42     -21.117  -2.768   6.787  1.00  3.04
ATOM    179  O   ASP    42     -20.387  -2.542   7.748  1.00  3.04
ATOM    180  N   GLN    43     -21.010  -3.916   6.084  1.00  2.69
ATOM    181  CA  GLN    43     -20.114  -4.959   6.537  1.00  2.69
ATOM    182  CB  GLN    43     -20.153  -6.201   5.632  1.00  2.69
ATOM    183  CG  GLN    43     -19.379  -7.394   6.194  1.00  2.69
ATOM    184  CD  GLN    43     -20.269  -8.101   7.209  1.00  2.69
ATOM    185  OE1 GLN    43     -19.860  -9.078   7.835  1.00  2.69
ATOM    186  NE2 GLN    43     -21.524  -7.604   7.373  1.00  2.69
ATOM    187  C   GLN    43     -18.707  -4.459   6.518  1.00  2.69
ATOM    188  O   GLN    43     -17.928  -4.633   7.455  1.00  2.69
ATOM    189  N   CYS    44     -18.356  -3.810   5.410  1.00  2.29
ATOM    190  CA  CYS    44     -17.070  -3.230   5.209  1.00  2.29
ATOM    191  CB  CYS    44     -16.949  -2.711   3.768  1.00  2.29
ATOM    192  SG  CYS    44     -15.512  -1.649   3.487  1.00  2.29
ATOM    193  C   CYS    44     -16.937  -2.088   6.167  1.00  2.29
ATOM    194  O   CYS    44     -15.840  -1.767   6.622  1.00  2.29
ATOM    195  N   GLN    45     -18.077  -1.468   6.530  1.00  2.46
ATOM    196  CA  GLN    45     -18.061  -0.291   7.352  1.00  2.46
ATOM    197  CB  GLN    45     -19.470   0.195   7.743  1.00  2.46
ATOM    198  CG  GLN    45     -19.507   1.585   8.395  1.00  2.46
ATOM    199  CD  GLN    45     -19.294   1.478   9.901  1.00  2.46
ATOM    200  OE1 GLN    45     -18.178   1.613  10.400  1.00  2.46
ATOM    201  NE2 GLN    45     -20.403   1.250  10.655  1.00  2.46
ATOM    202  C   GLN    45     -17.328  -0.609   8.608  1.00  2.46
ATOM    203  O   GLN    45     -16.535   0.205   9.078  1.00  2.46
ATOM    204  N   ARG    46     -17.537  -1.810   9.175  1.00  2.68
ATOM    205  CA  ARG    46     -16.844  -2.078  10.401  1.00  2.68
ATOM    206  CB  ARG    46     -17.153  -3.452  11.020  1.00  2.68
ATOM    207  CG  ARG    46     -18.410  -3.479  11.890  1.00  2.68
ATOM    208  CD  ARG    46     -18.540  -4.766  12.708  1.00  2.68
ATOM    209  NE  ARG    46     -17.163  -5.202  13.082  1.00  2.68
ATOM    210  CZ  ARG    46     -16.709  -6.418  12.659  1.00  2.68
ATOM    211  NH1 ARG    46     -17.542  -7.242  11.959  1.00  2.68
ATOM    212  NH2 ARG    46     -15.432  -6.815  12.934  1.00  2.68
ATOM    213  C   ARG    46     -15.364  -2.021  10.179  1.00  2.68
ATOM    214  O   ARG    46     -14.644  -1.405  10.964  1.00  2.68
ATOM    215  N   GLN    47     -14.860  -2.634   9.092  1.00  2.19
ATOM    216  CA  GLN    47     -13.438  -2.655   8.893  1.00  2.19
ATOM    217  CB  GLN    47     -12.996  -3.528   7.703  1.00  2.19
ATOM    218  CG  GLN    47     -13.318  -5.011   7.922  1.00  2.19
ATOM    219  CD  GLN    47     -12.591  -5.842   6.876  1.00  2.19
ATOM    220  OE1 GLN    47     -11.362  -5.868   6.847  1.00  2.19
ATOM    221  NE2 GLN    47     -13.356  -6.549   6.001  1.00  2.19
ATOM    222  C   GLN    47     -12.931  -1.258   8.703  1.00  2.19
ATOM    223  O   GLN    47     -11.839  -0.924   9.160  1.00  2.19
ATOM    224  N   LEU    48     -13.692  -0.395   8.011  1.00  1.74
ATOM    225  CA  LEU    48     -13.206   0.944   7.821  1.00  1.74
ATOM    226  CB  LEU    48     -13.963   1.767   6.772  1.00  1.74
ATOM    227  CG  LEU    48     -13.417   1.490   5.364  1.00  1.74
ATOM    228  CD1 LEU    48     -13.498   0.004   5.013  1.00  1.74
ATOM    229  CD2 LEU    48     -14.070   2.395   4.317  1.00  1.74
ATOM    230  C   LEU    48     -13.109   1.733   9.086  1.00  1.74
ATOM    231  O   LEU    48     -12.147   2.475   9.269  1.00  1.74
ATOM    232  N   GLN    49     -14.076   1.607  10.008  1.00  1.88
ATOM    233  CA  GLN    49     -14.004   2.435  11.178  1.00  1.88
ATOM    234  CB  GLN    49     -15.216   2.237  12.110  1.00  1.88
ATOM    235  CG  GLN    49     -15.340   0.830  12.700  1.00  1.88
ATOM    236  CD  GLN    49     -16.671   0.738  13.433  1.00  1.88
ATOM    237  OE1 GLN    49     -17.736   0.756  12.817  1.00  1.88
ATOM    238  NE2 GLN    49     -16.614   0.633  14.788  1.00  1.88
ATOM    239  C   GLN    49     -12.742   2.115  11.920  1.00  1.88
ATOM    240  O   GLN    49     -12.039   3.010  12.385  1.00  1.88
ATOM    241  N   ARG    50     -12.410   0.817  12.003  1.00  1.79
ATOM    242  CA  ARG    50     -11.268   0.309  12.708  1.00  1.79
ATOM    243  CB  ARG    50     -11.265  -1.226  12.696  1.00  1.79
ATOM    244  CG  ARG    50     -12.497  -1.799  13.401  1.00  1.79
ATOM    245  CD  ARG    50     -12.201  -2.267  14.823  1.00  1.79
ATOM    246  NE  ARG    50     -10.946  -1.584  15.237  1.00  1.79
ATOM    247  CZ  ARG    50     -10.146  -2.132  16.197  1.00  1.79
ATOM    248  NH1 ARG    50     -10.529  -3.272  16.843  1.00  1.79
ATOM    249  NH2 ARG    50      -8.955  -1.539  16.500  1.00  1.79
ATOM    250  C   ARG    50     -10.003   0.790  12.064  1.00  1.79
ATOM    251  O   ARG    50      -9.001   1.031  12.735  1.00  1.79
ATOM    252  N   ALA    51     -10.009   0.938  10.733  1.00  1.73
ATOM    253  CA  ALA    51      -8.806   1.269  10.026  1.00  1.73
ATOM    254  CB  ALA    51      -8.974   1.251   8.497  1.00  1.73
ATOM    255  C   ALA    51      -8.279   2.616  10.406  1.00  1.73
ATOM    256  O   ALA    51      -9.013   3.587  10.586  1.00  1.73
ATOM    257  N   ASN    52      -6.943   2.679  10.548  1.00  1.93
ATOM    258  CA  ASN    52      -6.252   3.904  10.811  1.00  1.93
ATOM    259  CB  ASN    52      -5.247   3.757  11.966  1.00  1.93
ATOM    260  CG  ASN    52      -4.562   5.091  12.209  1.00  1.93
ATOM    261  OD1 ASN    52      -4.778   6.058  11.482  1.00  1.93
ATOM    262  ND2 ASN    52      -3.698   5.141  13.258  1.00  1.93
ATOM    263  C   ASN    52      -5.475   4.152   9.559  1.00  1.93
ATOM    264  O   ASN    52      -4.394   3.594   9.376  1.00  1.93
ATOM    265  N   LEU    53      -5.983   5.027   8.671  1.00  1.41
ATOM    266  CA  LEU    53      -5.357   5.114   7.391  1.00  1.41
ATOM    267  CB  LEU    53      -6.404   5.300   6.283  1.00  1.41
ATOM    268  CG  LEU    53      -7.377   4.109   6.191  1.00  1.41
ATOM    269  CD1 LEU    53      -8.464   4.338   5.132  1.00  1.41
ATOM    270  CD2 LEU    53      -6.612   2.798   5.957  1.00  1.41
ATOM    271  C   LEU    53      -4.413   6.270   7.306  1.00  1.41
ATOM    272  O   LEU    53      -3.955   6.596   6.214  1.00  1.41
ATOM    273  N   ARG    54      -4.032   6.883   8.439  1.00  1.40
ATOM    274  CA  ARG    54      -3.116   7.985   8.345  1.00  1.40
ATOM    275  CB  ARG    54      -2.715   8.611   9.690  1.00  1.40
ATOM    276  CG  ARG    54      -1.706   9.747   9.505  1.00  1.40
ATOM    277  CD  ARG    54      -1.333  10.478  10.792  1.00  1.40
ATOM    278  NE  ARG    54      -0.389  11.559  10.402  1.00  1.40
ATOM    279  CZ  ARG    54      -0.899  12.684   9.824  1.00  1.40
ATOM    280  NH1 ARG    54      -2.238  12.753   9.568  1.00  1.40
ATOM    281  NH2 ARG    54      -0.079  13.724   9.492  1.00  1.40
ATOM    282  C   ARG    54      -1.822   7.577   7.690  1.00  1.40
ATOM    283  O   ARG    54      -1.422   8.289   6.771  1.00  1.40
ATOM    284  N   PRO    55      -1.126   6.506   8.042  1.00  1.15
ATOM    285  CA  PRO    55       0.156   6.210   7.454  1.00  1.15
ATOM    286  CD  PRO    55      -1.608   5.407   8.869  1.00  1.15
ATOM    287  CB  PRO    55       0.623   4.901   8.086  1.00  1.15
ATOM    288  CG  PRO    55      -0.680   4.227   8.543  1.00  1.15
ATOM    289  C   PRO    55       0.085   6.151   5.969  1.00  1.15
ATOM    290  O   PRO    55       1.063   6.503   5.311  1.00  1.15
ATOM    291  N   CYS    56      -1.041   5.673   5.425  1.00  0.99
ATOM    292  CA  CYS    56      -1.190   5.634   4.008  1.00  0.99
ATOM    293  CB  CYS    56      -2.484   4.934   3.572  1.00  0.99
ATOM    294  SG  CYS    56      -2.490   3.174   3.999  1.00  0.99
ATOM    295  C   CYS    56      -1.262   7.033   3.476  1.00  0.99
ATOM    296  O   CYS    56      -0.597   7.362   2.496  1.00  0.99
ATOM    297  N   GLU    57      -2.056   7.908   4.127  1.00  1.07
ATOM    298  CA  GLU    57      -2.230   9.236   3.604  1.00  1.07
ATOM    299  CB  GLU    57      -3.067  10.158   4.494  1.00  1.07
ATOM    300  CG  GLU    57      -4.567   9.914   4.489  1.00  1.07
ATOM    301  CD  GLU    57      -5.117  10.909   5.497  1.00  1.07
ATOM    302  OE1 GLU    57      -4.628  12.070   5.508  1.00  1.07
ATOM    303  OE2 GLU    57      -6.014  10.516   6.286  1.00  1.07
ATOM    304  C   GLU    57      -0.904   9.892   3.563  1.00  1.07
ATOM    305  O   GLU    57      -0.517  10.465   2.549  1.00  1.07
ATOM    306  N   GLU    58      -0.156   9.782   4.671  1.00  1.14
ATOM    307  CA  GLU    58       1.101  10.452   4.771  1.00  1.14
ATOM    308  CB  GLU    58       1.849  10.192   6.089  1.00  1.14
ATOM    309  CG  GLU    58       1.316  10.983   7.281  1.00  1.14
ATOM    310  CD  GLU    58       1.874  12.397   7.195  1.00  1.14
ATOM    311  OE1 GLU    58       1.973  12.932   6.058  1.00  1.14
ATOM    312  OE2 GLU    58       2.214  12.962   8.267  1.00  1.14
ATOM    313  C   GLU    58       1.998   9.953   3.701  1.00  1.14
ATOM    314  O   GLU    58       2.709  10.738   3.087  1.00  1.14
ATOM    315  N   HIS    59       1.992   8.636   3.444  1.00  1.04
ATOM    316  CA  HIS    59       2.900   8.107   2.471  1.00  1.04
ATOM    317  ND1 HIS    59       5.045   5.880   1.343  1.00  1.04
ATOM    318  CG  HIS    59       3.684   6.057   1.237  1.00  1.04
ATOM    319  CB  HIS    59       2.806   6.578   2.333  1.00  1.04
ATOM    320  NE2 HIS    59       4.484   5.284  -0.724  1.00  1.04
ATOM    321  CD2 HIS    59       3.358   5.687  -0.031  1.00  1.04
ATOM    322  CE1 HIS    59       5.472   5.417   0.142  1.00  1.04
ATOM    323  C   HIS    59       2.608   8.690   1.128  1.00  1.04
ATOM    324  O   HIS    59       3.521   9.119   0.423  1.00  1.04
ATOM    325  N   ILE    60       1.318   8.723   0.751  1.00  1.21
ATOM    326  CA  ILE    60       0.923   9.135  -0.564  1.00  1.21
ATOM    327  CB  ILE    60      -0.564   9.026  -0.745  1.00  1.21
ATOM    328  CG1 ILE    60      -1.126   7.710  -0.177  1.00  1.21
ATOM    329  CG2 ILE    60      -0.826   9.154  -2.255  1.00  1.21
ATOM    330  CD1 ILE    60      -0.709   6.455  -0.933  1.00  1.21
ATOM    331  C   ILE    60       1.225  10.588  -0.754  1.00  1.21
ATOM    332  O   ILE    60       1.904  10.974  -1.704  1.00  1.21
ATOM    333  N   ARG    61       0.744  11.427   0.184  1.00  1.37
ATOM    334  CA  ARG    61       0.854  12.850   0.057  1.00  1.37
ATOM    335  CB  ARG    61       0.024  13.592   1.120  1.00  1.37
ATOM    336  CG  ARG    61       0.287  13.133   2.550  1.00  1.37
ATOM    337  CD  ARG    61      -0.734  13.676   3.547  1.00  1.37
ATOM    338  NE  ARG    61      -0.563  12.911   4.811  1.00  1.37
ATOM    339  CZ  ARG    61      -1.381  13.154   5.874  1.00  1.37
ATOM    340  NH1 ARG    61      -2.283  14.176   5.827  1.00  1.37
ATOM    341  NH2 ARG    61      -1.304  12.358   6.978  1.00  1.37
ATOM    342  C   ARG    61       2.287  13.274   0.082  1.00  1.37
ATOM    343  O   ARG    61       2.708  14.065  -0.757  1.00  1.37
ATOM    344  N   GLN    62       3.102  12.723   0.995  1.00  1.58
ATOM    345  CA  GLN    62       4.467  13.153   1.064  1.00  1.58
ATOM    346  CB  GLN    62       5.283  12.413   2.139  1.00  1.58
ATOM    347  CG  GLN    62       6.746  12.845   2.254  1.00  1.58
ATOM    348  CD  GLN    62       7.374  12.003   3.358  1.00  1.58
ATOM    349  OE1 GLN    62       7.587  10.802   3.194  1.00  1.58
ATOM    350  NE2 GLN    62       7.661  12.640   4.525  1.00  1.58
ATOM    351  C   GLN    62       5.099  12.830  -0.246  1.00  1.58
ATOM    352  O   GLN    62       5.892  13.601  -0.785  1.00  1.58
ATOM    353  N   ARG    63       4.732  11.670  -0.807  1.00  1.91
ATOM    354  CA  ARG    63       5.343  11.257  -2.030  1.00  1.91
ATOM    355  CB  ARG    63       4.946   9.837  -2.483  1.00  1.91
ATOM    356  CG  ARG    63       5.735   9.341  -3.699  1.00  1.91
ATOM    357  CD  ARG    63       5.420   7.897  -4.100  1.00  1.91
ATOM    358  NE  ARG    63       5.901   7.007  -3.005  1.00  1.91
ATOM    359  CZ  ARG    63       6.567   5.857  -3.319  1.00  1.91
ATOM    360  NH1 ARG    63       6.795   5.547  -4.627  1.00  1.91
ATOM    361  NH2 ARG    63       7.014   5.021  -2.337  1.00  1.91
ATOM    362  C   ARG    63       5.004  12.236  -3.122  1.00  1.91
ATOM    363  O   ARG    63       5.840  12.507  -3.978  1.00  1.91
ATOM    364  N   VAL    64       3.780  12.808  -3.147  1.00  2.44
ATOM    365  CA  VAL    64       3.447  13.661  -4.256  1.00  2.44
ATOM    366  CB  VAL    64       2.017  14.129  -4.272  1.00  2.44
ATOM    367  CG1 VAL    64       1.103  12.892  -4.294  1.00  2.44
ATOM    368  CG2 VAL    64       1.769  15.101  -3.109  1.00  2.44
ATOM    369  C   VAL    64       4.327  14.875  -4.293  1.00  2.44
ATOM    370  O   VAL    64       4.810  15.247  -5.362  1.00  2.44
ATOM    371  N   GLU    65       4.560  15.544  -3.144  1.00  2.76
ATOM    372  CA  GLU    65       5.384  16.720  -3.204  1.00  2.76
ATOM    373  CB  GLU    65       5.535  17.478  -1.876  1.00  2.76
ATOM    374  CG  GLU    65       4.401  18.467  -1.589  1.00  2.76
ATOM    375  CD  GLU    65       3.159  17.686  -1.205  1.00  2.76
ATOM    376  OE1 GLU    65       3.323  16.517  -0.773  1.00  2.76
ATOM    377  OE2 GLU    65       2.035  18.241  -1.334  1.00  2.76
ATOM    378  C   GLU    65       6.744  16.317  -3.594  1.00  2.76
ATOM    379  O   GLU    65       7.385  16.924  -4.453  1.00  2.76
ATOM    380  N   LYS    66       7.199  15.251  -2.938  1.00  3.71
ATOM    381  CA  LYS    66       8.470  14.699  -3.200  1.00  3.71
ATOM    382  CB  LYS    66       8.860  13.711  -2.088  1.00  3.71
ATOM    383  CG  LYS    66       9.039  14.392  -0.729  1.00  3.71
ATOM    384  CD  LYS    66       9.016  13.433   0.464  1.00  3.71
ATOM    385  CE  LYS    66      10.379  12.838   0.818  1.00  3.71
ATOM    386  NZ  LYS    66      10.263  11.954   1.998  1.00  3.71
ATOM    387  C   LYS    66       8.255  13.935  -4.459  1.00  3.71
ATOM    388  O   LYS    66       8.299  12.708  -4.477  1.00  3.71
ATOM    389  N   GLU    67       8.097  14.683  -5.573  1.00  6.02
ATOM    390  CA  GLU    67       7.899  14.184  -6.894  1.00  6.02
ATOM    391  CB  GLU    67       7.738  15.292  -7.953  1.00  6.02
ATOM    392  CG  GLU    67       8.920  16.257  -8.037  1.00  6.02
ATOM    393  CD  GLU    67       8.545  17.355  -9.023  1.00  6.02
ATOM    394  OE1 GLU    67       8.334  17.033 -10.222  1.00  6.02
ATOM    395  OE2 GLU    67       8.456  18.533  -8.584  1.00  6.02
ATOM    396  C   GLU    67       9.116  13.422  -7.151  1.00  6.02
ATOM    397  O   GLU    67       9.097  12.490  -7.949  1.00  6.02
ATOM    398  N   GLN    68      10.187  13.868  -6.463  1.00  7.39
ATOM    399  CA  GLN    68      11.424  13.190  -6.344  1.00  7.39
ATOM    400  CB  GLN    68      12.093  13.521  -4.988  1.00  7.39
ATOM    401  CG  GLN    68      11.161  13.100  -3.832  1.00  7.39
ATOM    402  CD  GLN    68      11.745  13.293  -2.436  1.00  7.39
ATOM    403  OE1 GLN    68      11.620  12.412  -1.587  1.00  7.39
ATOM    404  NE2 GLN    68      12.339  14.484  -2.163  1.00  7.39
ATOM    405  C   GLN    68      11.081  11.723  -6.249  1.00  7.39
ATOM    406  O   GLN    68      10.091  11.348  -5.631  1.00  7.39
ATOM    407  N   GLU    69      11.822  10.855  -6.956  1.00  8.93
ATOM    408  CA  GLU    69      11.713   9.433  -6.722  1.00  8.93
ATOM    409  CB  GLU    69      11.594   9.097  -5.223  1.00  8.93
ATOM    410  CG  GLU    69      11.339   7.624  -4.906  1.00  8.93
ATOM    411  CD  GLU    69      10.881   7.567  -3.453  1.00  8.93
ATOM    412  OE1 GLU    69      10.856   8.646  -2.804  1.00  8.93
ATOM    413  OE2 GLU    69      10.545   6.451  -2.974  1.00  8.93
ATOM    414  C   GLU    69      10.563   8.703  -7.421  1.00  8.93
ATOM    415  O   GLU    69       9.422   9.119  -7.252  1.00  8.93
ATOM    416  N   GLN    70      10.839   7.620  -8.242  1.00 11.66
ATOM    417  CA  GLN    70       9.841   6.663  -8.779  1.00 11.66
ATOM    418  CB  GLN    70       8.370   7.127  -8.791  1.00 11.66
ATOM    419  CG  GLN    70       7.658   7.035  -7.439  1.00 11.66
ATOM    420  CD  GLN    70       6.190   7.355  -7.681  1.00 11.66
ATOM    421  OE1 GLN    70       5.342   6.465  -7.682  1.00 11.66
ATOM    422  NE2 GLN    70       5.879   8.660  -7.907  1.00 11.66
ATOM    423  C   GLN    70      10.042   6.042 -10.200  1.00 11.66
ATOM    424  O   GLN    70      10.921   6.506 -10.932  1.00 11.66
ATOM    425  N   GLU    71       9.174   4.984 -10.571  1.00 12.87
ATOM    426  CA  GLU    71       8.945   4.110 -11.771  1.00 12.87
ATOM    427  CB  GLU    71       8.770   2.646 -11.319  1.00 12.87
ATOM    428  CG  GLU    71       8.316   1.641 -12.377  1.00 12.87
ATOM    429  CD  GLU    71       7.958   0.360 -11.627  1.00 12.87
ATOM    430  OE1 GLU    71       7.313   0.471 -10.549  1.00 12.87
ATOM    431  OE2 GLU    71       8.328  -0.742 -12.113  1.00 12.87
ATOM    432  C   GLU    71       7.616   4.537 -12.438  1.00 12.87
ATOM    433  O   GLU    71       6.779   5.124 -11.759  1.00 12.87
ATOM    434  N   GLN    72       7.354   4.229 -13.758  1.00 14.45
ATOM    435  CA  GLN    72       6.162   4.671 -14.490  1.00 14.45
ATOM    436  CB  GLN    72       4.854   3.982 -14.056  1.00 14.45
ATOM    437  CG  GLN    72       3.623   4.489 -14.818  1.00 14.45
ATOM    438  CD  GLN    72       2.381   3.805 -14.259  1.00 14.45
ATOM    439  OE1 GLN    72       1.370   4.451 -13.985  1.00 14.45
ATOM    440  NE2 GLN    72       2.453   2.458 -14.088  1.00 14.45
ATOM    441  C   GLN    72       5.967   6.143 -14.229  1.00 14.45
ATOM    442  O   GLN    72       4.986   6.542 -13.604  1.00 14.45
ATOM    443  N   ASP    73       6.897   6.976 -14.745  1.00 14.47
ATOM    444  CA  ASP    73       7.065   8.389 -14.475  1.00 14.47
ATOM    445  CB  ASP    73       8.283   8.979 -15.203  1.00 14.47
ATOM    446  CG  ASP    73       9.534   8.299 -14.674  1.00 14.47
ATOM    447  OD1 ASP    73       9.432   7.591 -13.637  1.00 14.47
ATOM    448  OD2 ASP    73      10.609   8.478 -15.305  1.00 14.47
ATOM    449  C   ASP    73       5.903   9.246 -14.862  1.00 14.47
ATOM    450  O   ASP    73       5.345   9.124 -15.951  1.00 14.47
ATOM    451  N   GLU    74       5.499  10.125 -13.917  1.00 15.03
ATOM    452  CA  GLU    74       4.493  11.123 -14.134  1.00 15.03
ATOM    453  CB  GLU    74       3.959  11.752 -12.837  1.00 15.03
ATOM    454  CG  GLU    74       4.995  12.611 -12.107  1.00 15.03
ATOM    455  CD  GLU    74       5.968  11.694 -11.382  1.00 15.03
ATOM    456  OE1 GLU    74       5.699  10.464 -11.323  1.00 15.03
ATOM    457  OE2 GLU    74       6.994  12.215 -10.869  1.00 15.03
ATOM    458  C   GLU    74       5.081  12.243 -14.933  1.00 15.03
ATOM    459  O   GLU    74       4.433  12.766 -15.834  1.00 15.03
ATOM    460  N   TYR    75       6.330  12.648 -14.611  1.00 15.38
ATOM    461  CA  TYR    75       6.926  13.773 -15.282  1.00 15.38
ATOM    462  CB  TYR    75       6.863  15.056 -14.416  1.00 15.38
ATOM    463  CG  TYR    75       7.175  16.252 -15.251  1.00 15.38
ATOM    464  CD1 TYR    75       6.219  16.771 -16.095  1.00 15.38
ATOM    465  CD2 TYR    75       8.410  16.859 -15.199  1.00 15.38
ATOM    466  CE1 TYR    75       6.486  17.870 -16.877  1.00 15.38
ATOM    467  CE2 TYR    75       8.684  17.959 -15.978  1.00 15.38
ATOM    468  CZ  TYR    75       7.723  18.465 -16.820  1.00 15.38
ATOM    469  OH  TYR    75       8.005  19.593 -17.620  1.00 15.38
ATOM    470  C   TYR    75       8.372  13.420 -15.529  1.00 15.38
ATOM    471  O   TYR    75       8.868  12.418 -15.018  1.00 15.38
ATOM    472  N   PRO    76       9.075  14.188 -16.319  1.00 15.79
ATOM    473  CA  PRO    76      10.471  13.910 -16.529  1.00 15.79
ATOM    474  CD  PRO    76       8.475  14.757 -17.519  1.00 15.79
ATOM    475  CB  PRO    76      10.903  14.810 -17.682  1.00 15.79
ATOM    476  CG  PRO    76       9.624  14.933 -18.527  1.00 15.79
ATOM    477  C   PRO    76      11.243  14.111 -15.268  1.00 15.79
ATOM    478  O   PRO    76      12.417  13.749 -15.222  1.00 15.79
ATOM    479  N   TYR    77      10.613  14.705 -14.242  1.00 15.56
ATOM    480  CA  TYR    77      11.287  14.961 -13.008  1.00 15.56
ATOM    481  CB  TYR    77      10.357  15.593 -11.950  1.00 15.56
ATOM    482  CG  TYR    77      11.145  16.195 -10.827  1.00 15.56
ATOM    483  CD1 TYR    77      11.746  15.429  -9.851  1.00 15.56
ATOM    484  CD2 TYR    77      11.292  17.563 -10.768  1.00 15.56
ATOM    485  CE1 TYR    77      12.464  16.022  -8.833  1.00 15.56
ATOM    486  CE2 TYR    77      12.005  18.161  -9.756  1.00 15.56
ATOM    487  CZ  TYR    77      12.592  17.391  -8.782  1.00 15.56
ATOM    488  OH  TYR    77      13.323  18.007  -7.744  1.00 15.56
ATOM    489  C   TYR    77      11.655  13.628 -12.467  1.00 15.56
ATOM    490  O   TYR    77      12.763  13.420 -11.973  1.00 15.56
ATOM    491  N   ILE    78      10.737  12.651 -12.562  1.00 15.10
ATOM    492  CA  ILE    78      11.164  11.473 -11.903  1.00 15.10
ATOM    493  CB  ILE    78      10.043  10.721 -11.232  1.00 15.10
ATOM    494  CG1 ILE    78      10.629   9.838 -10.118  1.00 15.10
ATOM    495  CG2 ILE    78       9.095  10.061 -12.251  1.00 15.10
ATOM    496  CD1 ILE    78      11.875   9.016 -10.455  1.00 15.10
ATOM    497  C   ILE    78      11.919  10.621 -12.888  1.00 15.10
ATOM    498  O   ILE    78      11.590   9.468 -13.147  1.00 15.10
ATOM    499  N   GLN    79      13.010  11.174 -13.438  1.00 13.89
ATOM    500  CA  GLN    79      13.881  10.449 -14.319  1.00 13.89
ATOM    501  CB  GLN    79      14.849  11.339 -15.114  1.00 13.89
ATOM    502  CG  GLN    79      14.204  12.002 -16.329  1.00 13.89
ATOM    503  CD  GLN    79      15.186  13.019 -16.888  1.00 13.89
ATOM    504  OE1 GLN    79      14.934  13.639 -17.920  1.00 13.89
ATOM    505  NE2 GLN    79      16.335  13.205 -16.184  1.00 13.89
ATOM    506  C   GLN    79      14.725   9.458 -13.560  1.00 13.89
ATOM    507  O   GLN    79      15.048   8.403 -14.103  1.00 13.89
ATOM    508  N   ARG    80      15.177   9.800 -12.330  1.00 12.87
ATOM    509  CA  ARG    80      15.974   8.885 -11.549  1.00 12.87
ATOM    510  CB  ARG    80      17.480   9.062 -11.809  1.00 12.87
ATOM    511  CG  ARG    80      17.855   8.967 -13.288  1.00 12.87
ATOM    512  CD  ARG    80      19.291   9.413 -13.570  1.00 12.87
ATOM    513  NE  ARG    80      20.115   8.190 -13.769  1.00 12.87
ATOM    514  CZ  ARG    80      21.406   8.157 -13.331  1.00 12.87
ATOM    515  NH1 ARG    80      21.919   9.212 -12.633  1.00 12.87
ATOM    516  NH2 ARG    80      22.182   7.064 -13.589  1.00 12.87
ATOM    517  C   ARG    80      15.765   9.230 -10.084  1.00 12.87
ATOM    518  O   ARG    80      16.081  10.351  -9.685  1.00 12.87
ATOM    519  N   GLY    81      15.257   8.292  -9.229  1.00 11.87
ATOM    520  CA  GLY    81      15.080   8.619  -7.834  1.00 11.87
ATOM    521  C   GLY    81      14.823   7.380  -7.016  1.00 11.87
ATOM    522  O   GLY    81      13.920   7.358  -6.180  1.00 11.87
ATOM    523  N   SER    82      15.627   6.314  -7.201  1.00 10.75
ATOM    524  CA  SER    82      15.426   5.132  -6.406  1.00 10.75
ATOM    525  CB  SER    82      16.328   3.960  -6.819  1.00 10.75
ATOM    526  OG  SER    82      15.993   3.539  -8.133  1.00 10.75
ATOM    527  C   SER    82      15.755   5.483  -4.993  1.00 10.75
ATOM    528  O   SER    82      14.991   5.208  -4.069  1.00 10.75
ATOM    529  N   ARG    83      16.922   6.123  -4.804  1.00  9.69
ATOM    530  CA  ARG    83      17.314   6.621  -3.521  1.00  9.69
ATOM    531  CB  ARG    83      16.326   7.660  -2.980  1.00  9.69
ATOM    532  CG  ARG    83      16.904   8.572  -1.904  1.00  9.69
ATOM    533  CD  ARG    83      17.765   9.684  -2.501  1.00  9.69
ATOM    534  NE  ARG    83      16.975  10.267  -3.623  1.00  9.69
ATOM    535  CZ  ARG    83      16.017  11.205  -3.370  1.00  9.69
ATOM    536  NH1 ARG    83      15.790  11.619  -2.089  1.00  9.69
ATOM    537  NH2 ARG    83      15.280  11.724  -4.395  1.00  9.69
ATOM    538  C   ARG    83      17.312   5.547  -2.487  1.00  9.69
ATOM    539  O   ARG    83      16.785   5.769  -1.399  1.00  9.69
ATOM    540  N   GLY    84      17.877   4.355  -2.737  1.00  8.53
ATOM    541  CA  GLY    84      17.803   3.505  -1.590  1.00  8.53
ATOM    542  C   GLY    84      18.744   2.361  -1.684  1.00  8.53
ATOM    543  O   GLY    84      18.681   1.553  -2.605  1.00  8.53
ATOM    544  N   GLN    85      19.628   2.259  -0.676  1.00  8.98
ATOM    545  CA  GLN    85      20.496   1.135  -0.517  1.00  8.98
ATOM    546  CB  GLN    85      21.502   1.331   0.629  1.00  8.98
ATOM    547  CG  GLN    85      20.843   1.450   2.011  1.00  8.98
ATOM    548  CD  GLN    85      20.011   2.722   2.070  1.00  8.98
ATOM    549  OE1 GLN    85      18.814   2.720   1.781  1.00  8.98
ATOM    550  NE2 GLN    85      20.678   3.850   2.429  1.00  8.98
ATOM    551  C   GLN    85      19.565   0.065  -0.064  1.00  8.98
ATOM    552  O   GLN    85      18.693   0.305   0.768  1.00  8.98
ATOM    553  N   ARG    86      19.664  -1.148  -0.617  1.00  9.00
ATOM    554  CA  ARG    86      18.722  -2.090  -0.105  1.00  9.00
ATOM    555  CB  ARG    86      18.512  -3.354  -0.983  1.00  9.00
ATOM    556  CG  ARG    86      19.720  -4.238  -1.308  1.00  9.00
ATOM    557  CD  ARG    86      19.403  -5.325  -2.340  1.00  9.00
ATOM    558  NE  ARG    86      20.591  -6.216  -2.457  1.00  9.00
ATOM    559  CZ  ARG    86      20.602  -7.216  -3.387  1.00  9.00
ATOM    560  NH1 ARG    86      19.554  -7.356  -4.251  1.00  9.00
ATOM    561  NH2 ARG    86      21.659  -8.078  -3.453  1.00  9.00
ATOM    562  C   ARG    86      19.032  -2.425   1.331  1.00  9.00
ATOM    563  O   ARG    86      18.097  -2.532   2.123  1.00  9.00
ATOM    564  N   PRO    87      20.273  -2.578   1.743  1.00  8.26
ATOM    565  CA  PRO    87      20.537  -2.959   3.108  1.00  8.26
ATOM    566  CD  PRO    87      21.365  -2.967   0.865  1.00  8.26
ATOM    567  CB  PRO    87      22.010  -3.352   3.168  1.00  8.26
ATOM    568  CG  PRO    87      22.325  -3.796   1.731  1.00  8.26
ATOM    569  C   PRO    87      20.155  -1.942   4.127  1.00  8.26
ATOM    570  O   PRO    87      19.704  -2.323   5.205  1.00  8.26
ATOM    571  N   GLY    88      20.324  -0.647   3.822  1.00  6.23
ATOM    572  CA  GLY    88      19.996   0.339   4.803  1.00  6.23
ATOM    573  C   GLY    88      18.627   0.786   4.476  1.00  6.23
ATOM    574  O   GLY    88      18.219   0.783   3.317  1.00  6.23
ATOM    575  N   GLU    89      17.846   1.195   5.480  1.00  4.81
ATOM    576  CA  GLU    89      16.564   1.565   4.998  1.00  4.81
ATOM    577  CB  GLU    89      15.390   0.635   5.303  1.00  4.81
ATOM    578  CG  GLU    89      15.245  -0.349   4.143  1.00  4.81
ATOM    579  CD  GLU    89      15.169   0.507   2.875  1.00  4.81
ATOM    580  OE1 GLU    89      14.340   1.455   2.844  1.00  4.81
ATOM    581  OE2 GLU    89      15.953   0.234   1.926  1.00  4.81
ATOM    582  C   GLU    89      16.200   2.980   5.226  1.00  4.81
ATOM    583  O   GLU    89      16.978   3.780   5.739  1.00  4.81
ATOM    584  N   SER    90      14.986   3.330   4.765  1.00  3.72
ATOM    585  CA  SER    90      14.601   4.702   4.797  1.00  3.72
ATOM    586  CB  SER    90      14.515   5.329   3.396  1.00  3.72
ATOM    587  OG  SER    90      13.510   4.683   2.630  1.00  3.72
ATOM    588  C   SER    90      13.269   4.895   5.455  1.00  3.72
ATOM    589  O   SER    90      12.532   3.958   5.772  1.00  3.72
ATOM    590  N   ASP    91      12.950   6.188   5.643  1.00  3.35
ATOM    591  CA  ASP    91      11.765   6.674   6.286  1.00  3.35
ATOM    592  CB  ASP    91      11.756   8.210   6.479  1.00  3.35
ATOM    593  CG  ASP    91      11.874   8.958   5.152  1.00  3.35
ATOM    594  OD1 ASP    91      11.219   8.559   4.154  1.00  3.35
ATOM    595  OD2 ASP    91      12.618   9.975   5.136  1.00  3.35
ATOM    596  C   ASP    91      10.595   6.241   5.478  1.00  3.35
ATOM    597  O   ASP    91       9.482   6.095   5.982  1.00  3.35
ATOM    598  N   GLU    92      10.864   5.969   4.193  1.00  2.26
ATOM    599  CA  GLU    92       9.921   5.527   3.208  1.00  2.26
ATOM    600  CB  GLU    92      10.593   5.215   1.858  1.00  2.26
ATOM    601  CG  GLU    92      10.890   6.467   1.036  1.00  2.26
ATOM    602  CD  GLU    92       9.566   6.916   0.439  1.00  2.26
ATOM    603  OE1 GLU    92       8.875   6.051  -0.164  1.00  2.26
ATOM    604  OE2 GLU    92       9.225   8.122   0.575  1.00  2.26
ATOM    605  C   GLU    92       9.330   4.265   3.720  1.00  2.26
ATOM    606  O   GLU    92       8.275   3.836   3.256  1.00  2.26
ATOM    607  N   ASP    93      10.005   3.611   4.689  1.00  1.72
ATOM    608  CA  ASP    93       9.484   2.419   5.298  1.00  1.72
ATOM    609  CB  ASP    93      10.434   1.840   6.359  1.00  1.72
ATOM    610  CG  ASP    93      11.684   1.350   5.646  1.00  1.72
ATOM    611  OD1 ASP    93      11.578   0.995   4.442  1.00  1.72
ATOM    612  OD2 ASP    93      12.764   1.329   6.295  1.00  1.72
ATOM    613  C   ASP    93       8.146   2.690   5.985  1.00  1.72
ATOM    614  O   ASP    93       7.716   1.862   6.786  1.00  1.72
ATOM    615  N   GLN    94       7.480   3.855   5.740  1.00  1.68
ATOM    616  CA  GLN    94       6.127   4.182   6.135  1.00  1.68
ATOM    617  CB  GLN    94       5.743   5.668   6.038  1.00  1.68
ATOM    618  CG  GLN    94       6.348   6.527   7.148  1.00  1.68
ATOM    619  CD  GLN    94       5.639   7.874   7.118  1.00  1.68
ATOM    620  OE1 GLN    94       6.159   8.853   6.587  1.00  1.68
ATOM    621  NE2 GLN    94       4.411   7.923   7.701  1.00  1.68
ATOM    622  C   GLN    94       5.194   3.422   5.262  1.00  1.68
ATOM    623  O   GLN    94       4.067   3.107   5.639  1.00  1.68
ATOM    624  N   GLU    95       5.642   3.135   4.035  1.00  1.48
ATOM    625  CA  GLU    95       4.776   2.485   3.109  1.00  1.48
ATOM    626  CB  GLU    95       5.448   2.314   1.738  1.00  1.48
ATOM    627  CG  GLU    95       4.563   1.669   0.679  1.00  1.48
ATOM    628  CD  GLU    95       5.028   0.235   0.526  1.00  1.48
ATOM    629  OE1 GLU    95       6.268   0.031   0.434  1.00  1.48
ATOM    630  OE2 GLU    95       4.161  -0.676   0.499  1.00  1.48
ATOM    631  C   GLU    95       4.390   1.159   3.681  1.00  1.48
ATOM    632  O   GLU    95       3.256   0.716   3.512  1.00  1.48
ATOM    633  N   GLN    96       5.313   0.500   4.405  1.00  1.58
ATOM    634  CA  GLN    96       5.025  -0.800   4.942  1.00  1.58
ATOM    635  CB  GLN    96       6.176  -1.358   5.800  1.00  1.58
ATOM    636  CG  GLN    96       7.500  -1.572   5.065  1.00  1.58
ATOM    637  CD  GLN    96       8.498  -2.111   6.084  1.00  1.58
ATOM    638  OE1 GLN    96       8.185  -3.009   6.864  1.00  1.58
ATOM    639  NE2 GLN    96       9.732  -1.540   6.091  1.00  1.58
ATOM    640  C   GLN    96       3.857  -0.709   5.877  1.00  1.58
ATOM    641  O   GLN    96       2.933  -1.518   5.808  1.00  1.58
ATOM    642  N   ARG    97       3.847   0.303   6.762  1.00  1.47
ATOM    643  CA  ARG    97       2.818   0.404   7.761  1.00  1.47
ATOM    644  CB  ARG    97       2.976   1.635   8.667  1.00  1.47
ATOM    645  CG  ARG    97       4.250   1.632   9.510  1.00  1.47
ATOM    646  CD  ARG    97       4.270   2.727  10.578  1.00  1.47
ATOM    647  NE  ARG    97       4.161   4.039   9.880  1.00  1.47
ATOM    648  CZ  ARG    97       3.971   5.181  10.604  1.00  1.47
ATOM    649  NH1 ARG    97       3.880   5.118  11.964  1.00  1.47
ATOM    650  NH2 ARG    97       3.875   6.387   9.972  1.00  1.47
ATOM    651  C   ARG    97       1.500   0.555   7.078  1.00  1.47
ATOM    652  O   ARG    97       0.489  -0.003   7.507  1.00  1.47
ATOM    653  N   CYS    98       1.483   1.339   5.990  1.00  1.18
ATOM    654  CA  CYS    98       0.266   1.581   5.286  1.00  1.18
ATOM    655  CB  CYS    98       0.471   2.497   4.070  1.00  1.18
ATOM    656  SG  CYS    98      -0.935   2.441   2.925  1.00  1.18
ATOM    657  C   CYS    98      -0.296   0.290   4.766  1.00  1.18
ATOM    658  O   CYS    98      -1.469  -0.014   4.976  1.00  1.18
ATOM    659  N   CYS    99       0.544  -0.530   4.108  1.00  1.20
ATOM    660  CA  CYS    99       0.073  -1.747   3.515  1.00  1.20
ATOM    661  CB  CYS    99       1.173  -2.517   2.767  1.00  1.20
ATOM    662  SG  CYS    99       1.622  -1.668   1.231  1.00  1.20
ATOM    663  C   CYS    99      -0.466  -2.623   4.593  1.00  1.20
ATOM    664  O   CYS    99      -1.445  -3.338   4.388  1.00  1.20
ATOM    665  N   ASN   100       0.151  -2.580   5.785  1.00  1.61
ATOM    666  CA  ASN   100      -0.312  -3.415   6.851  1.00  1.61
ATOM    667  CB  ASN   100       0.450  -3.208   8.170  1.00  1.61
ATOM    668  CG  ASN   100       1.753  -3.983   8.068  1.00  1.61
ATOM    669  OD1 ASN   100       1.941  -4.773   7.146  1.00  1.61
ATOM    670  ND2 ASN   100       2.668  -3.772   9.052  1.00  1.61
ATOM    671  C   ASN   100      -1.748  -3.092   7.108  1.00  1.61
ATOM    672  O   ASN   100      -2.544  -3.986   7.390  1.00  1.61
ATOM    673  N   GLU   101      -2.113  -1.798   7.050  1.00  1.61
ATOM    674  CA  GLU   101      -3.466  -1.392   7.316  1.00  1.61
ATOM    675  CB  GLU   101      -3.585   0.135   7.435  1.00  1.61
ATOM    676  CG  GLU   101      -2.712   0.707   8.557  1.00  1.61
ATOM    677  CD  GLU   101      -3.133   0.076   9.877  1.00  1.61
ATOM    678  OE1 GLU   101      -4.351  -0.204  10.038  1.00  1.61
ATOM    679  OE2 GLU   101      -2.241  -0.137  10.743  1.00  1.61
ATOM    680  C   GLU   101      -4.393  -1.856   6.227  1.00  1.61
ATOM    681  O   GLU   101      -5.483  -2.368   6.483  1.00  1.61
ATOM    682  N   LEU   102      -3.969  -1.699   4.964  1.00  1.55
ATOM    683  CA  LEU   102      -4.791  -2.028   3.835  1.00  1.55
ATOM    684  CB  LEU   102      -4.269  -1.426   2.535  1.00  1.55
ATOM    685  CG  LEU   102      -4.265   0.108   2.496  1.00  1.55
ATOM    686  CD1 LEU   102      -3.778   0.595   1.126  1.00  1.55
ATOM    687  CD2 LEU   102      -5.630   0.695   2.885  1.00  1.55
ATOM    688  C   LEU   102      -4.971  -3.513   3.733  1.00  1.55
ATOM    689  O   LEU   102      -5.894  -3.997   3.081  1.00  1.55
ATOM    690  N   ASN   103      -4.082  -4.281   4.380  1.00  1.71
ATOM    691  CA  ASN   103      -4.101  -5.715   4.337  1.00  1.71
ATOM    692  CB  ASN   103      -3.048  -6.305   5.290  1.00  1.71
ATOM    693  CG  ASN   103      -2.621  -7.656   4.749  1.00  1.71
ATOM    694  OD1 ASN   103      -3.195  -8.161   3.785  1.00  1.71
ATOM    695  ND2 ASN   103      -1.573  -8.255   5.376  1.00  1.71
ATOM    696  C   ASN   103      -5.465  -6.174   4.772  1.00  1.71
ATOM    697  O   ASN   103      -5.933  -7.239   4.373  1.00  1.71
ATOM    698  N   ARG   104      -6.149  -5.365   5.599  1.00  2.44
ATOM    699  CA  ARG   104      -7.435  -5.692   6.150  1.00  2.44
ATOM    700  CB  ARG   104      -7.946  -4.637   7.153  1.00  2.44
ATOM    701  CG  ARG   104      -7.024  -4.444   8.364  1.00  2.44
ATOM    702  CD  ARG   104      -7.460  -3.314   9.303  1.00  2.44
ATOM    703  NE  ARG   104      -7.953  -3.914  10.576  1.00  2.44
ATOM    704  CZ  ARG   104      -8.293  -3.096  11.615  1.00  2.44
ATOM    705  NH1 ARG   104      -8.299  -1.742  11.439  1.00  2.44
ATOM    706  NH2 ARG   104      -8.612  -3.624  12.833  1.00  2.44
ATOM    707  C   ARG   104      -8.466  -5.841   5.062  1.00  2.44
ATOM    708  O   ARG   104      -9.476  -6.507   5.279  1.00  2.44
ATOM    709  N   PHE   105      -8.300  -5.196   3.886  1.00  3.20
ATOM    710  CA  PHE   105      -9.367  -5.287   2.918  1.00  3.20
ATOM    711  CB  PHE   105      -9.648  -3.922   2.275  1.00  3.20
ATOM    712  CG  PHE   105      -9.805  -2.911   3.362  1.00  3.20
ATOM    713  CD1 PHE   105     -10.978  -2.783   4.065  1.00  3.20
ATOM    714  CD2 PHE   105      -8.758  -2.074   3.672  1.00  3.20
ATOM    715  CE1 PHE   105     -11.108  -1.842   5.059  1.00  3.20
ATOM    716  CE2 PHE   105      -8.878  -1.130   4.664  1.00  3.20
ATOM    717  CZ  PHE   105     -10.056  -1.013   5.362  1.00  3.20
ATOM    718  C   PHE   105      -8.974  -6.198   1.784  1.00  3.20
ATOM    719  O   PHE   105      -9.411  -6.001   0.649  1.00  3.20
ATOM    720  N   GLN   106      -8.174  -7.241   2.069  1.00  3.55
ATOM    721  CA  GLN   106      -7.693  -8.167   1.077  1.00  3.55
ATOM    722  CB  GLN   106      -6.610  -9.110   1.630  1.00  3.55
ATOM    723  CG  GLN   106      -6.182 -10.208   0.652  1.00  3.55
ATOM    724  CD  GLN   106      -5.306  -9.604  -0.436  1.00  3.55
ATOM    725  OE1 GLN   106      -5.573  -8.514  -0.938  1.00  3.55
ATOM    726  NE2 GLN   106      -4.220 -10.333  -0.808  1.00  3.55
ATOM    727  C   GLN   106      -8.797  -9.041   0.558  1.00  3.55
ATOM    728  O   GLN   106      -8.784  -9.458  -0.600  1.00  3.55
ATOM    729  N   ASN   107      -9.729  -9.423   1.444  1.00  3.43
ATOM    730  CA  ASN   107     -10.804 -10.310   1.103  1.00  3.43
ATOM    731  CB  ASN   107     -11.415 -10.967   2.346  1.00  3.43
ATOM    732  CG  ASN   107     -10.291 -11.800   2.943  1.00  3.43
ATOM    733  OD1 ASN   107      -9.194 -11.863   2.389  1.00  3.43
ATOM    734  ND2 ASN   107     -10.563 -12.461   4.099  1.00  3.43
ATOM    735  C   ASN   107     -11.889  -9.645   0.306  1.00  3.43
ATOM    736  O   ASN   107     -12.511 -10.296  -0.533  1.00  3.43
ATOM    737  N   ASN   108     -12.153  -8.347   0.578  1.00  3.07
ATOM    738  CA  ASN   108     -13.242  -7.579   0.016  1.00  3.07
ATOM    739  CB  ASN   108     -13.958  -6.752   1.081  1.00  3.07
ATOM    740  CG  ASN   108     -14.912  -7.642   1.846  1.00  3.07
ATOM    741  OD1 ASN   108     -14.534  -8.275   2.827  1.00  3.07
ATOM    742  ND2 ASN   108     -16.192  -7.690   1.394  1.00  3.07
ATOM    743  C   ASN   108     -12.716  -6.499  -0.872  1.00  3.07
ATOM    744  O   ASN   108     -12.207  -5.490  -0.388  1.00  3.07
ATOM    745  N   GLN   109     -12.895  -6.647  -2.194  1.00  2.78
ATOM    746  CA  GLN   109     -12.391  -5.678  -3.121  1.00  2.78
ATOM    747  CB  GLN   109     -12.499  -6.186  -4.559  1.00  2.78
ATOM    748  CG  GLN   109     -11.980  -7.617  -4.725  1.00  2.78
ATOM    749  CD  GLN   109     -10.557  -7.700  -4.200  1.00  2.78
ATOM    750  OE1 GLN   109      -9.675  -6.969  -4.643  1.00  2.78
ATOM    751  NE2 GLN   109     -10.322  -8.619  -3.224  1.00  2.78
ATOM    752  C   GLN   109     -13.189  -4.425  -3.012  1.00  2.78
ATOM    753  O   GLN   109     -12.667  -3.312  -3.054  1.00  2.78
ATOM    754  N   ARG   110     -14.505  -4.591  -2.853  1.00  2.24
ATOM    755  CA  ARG   110     -15.375  -3.474  -2.815  1.00  2.24
ATOM    756  CB  ARG   110     -16.801  -3.972  -2.615  1.00  2.24
ATOM    757  CG  ARG   110     -17.198  -4.579  -1.269  1.00  2.24
ATOM    758  CD  ARG   110     -17.639  -3.537  -0.241  1.00  2.24
ATOM    759  NE  ARG   110     -18.618  -4.203   0.664  1.00  2.24
ATOM    760  CZ  ARG   110     -18.191  -4.930   1.734  1.00  2.24
ATOM    761  NH1 ARG   110     -16.856  -5.058   1.981  1.00  2.24
ATOM    762  NH2 ARG   110     -19.099  -5.518   2.564  1.00  2.24
ATOM    763  C   ARG   110     -14.943  -2.645  -1.649  1.00  2.24
ATOM    764  O   ARG   110     -14.815  -1.424  -1.717  1.00  2.24
ATOM    765  N   CYS   111     -14.648  -3.318  -0.537  1.00  1.18
ATOM    766  CA  CYS   111     -14.234  -2.650   0.655  1.00  1.18
ATOM    767  CB  CYS   111     -14.052  -3.670   1.796  1.00  1.18
ATOM    768  SG  CYS   111     -13.932  -2.911   3.436  1.00  1.18
ATOM    769  C   CYS   111     -12.938  -1.920   0.393  1.00  1.18
ATOM    770  O   CYS   111     -12.768  -0.774   0.805  1.00  1.18
ATOM    771  N   MET   112     -11.994  -2.532  -0.350  1.00  0.94
ATOM    772  CA  MET   112     -10.722  -1.882  -0.553  1.00  0.94
ATOM    773  CB  MET   112      -9.729  -2.660  -1.458  1.00  0.94
ATOM    774  CG  MET   112      -8.817  -3.683  -0.767  1.00  0.94
ATOM    775  SD  MET   112      -7.400  -2.950   0.103  1.00  0.94
ATOM    776  CE  MET   112      -6.665  -4.557   0.509  1.00  0.94
ATOM    777  C   MET   112     -10.909  -0.544  -1.201  1.00  0.94
ATOM    778  O   MET   112     -10.299   0.438  -0.783  1.00  0.94
ATOM    779  N   CYS   113     -11.733  -0.419  -2.251  1.00  0.98
ATOM    780  CA  CYS   113     -11.750   0.927  -2.745  1.00  0.98
ATOM    781  CB  CYS   113     -11.828   1.201  -4.274  1.00  0.98
ATOM    782  SG  CYS   113     -12.347   2.907  -4.675  1.00  0.98
ATOM    783  C   CYS   113     -12.493   1.868  -1.859  1.00  0.98
ATOM    784  O   CYS   113     -12.205   3.061  -1.859  1.00  0.98
ATOM    785  N   GLN   114     -13.441   1.366  -1.050  1.00  0.99
ATOM    786  CA  GLN   114     -14.134   2.221  -0.136  1.00  0.99
ATOM    787  CB  GLN   114     -15.082   1.391   0.746  1.00  0.99
ATOM    788  CG  GLN   114     -15.852   2.176   1.801  1.00  0.99
ATOM    789  CD  GLN   114     -16.750   1.188   2.539  1.00  0.99
ATOM    790  OE1 GLN   114     -17.121   0.145   2.005  1.00  0.99
ATOM    791  NE2 GLN   114     -17.110   1.529   3.805  1.00  0.99
ATOM    792  C   GLN   114     -13.080   2.837   0.725  1.00  0.99
ATOM    793  O   GLN   114     -13.127   4.033   1.003  1.00  0.99
ATOM    794  N   ALA   115     -12.076   2.031   1.125  1.00  0.94
ATOM    795  CA  ALA   115     -10.986   2.480   1.947  1.00  0.94
ATOM    796  CB  ALA   115     -10.003   1.345   2.282  1.00  0.94
ATOM    797  C   ALA   115     -10.206   3.541   1.223  1.00  0.94
ATOM    798  O   ALA   115      -9.801   4.541   1.815  1.00  0.94
ATOM    799  N   LEU   116      -9.959   3.353  -0.086  1.00  1.08
ATOM    800  CA  LEU   116      -9.194   4.332  -0.813  1.00  1.08
ATOM    801  CB  LEU   116      -8.918   3.929  -2.271  1.00  1.08
ATOM    802  CG  LEU   116      -7.998   2.705  -2.435  1.00  1.08
ATOM    803  CD1 LEU   116      -7.779   2.385  -3.920  1.00  1.08
ATOM    804  CD2 LEU   116      -6.673   2.885  -1.680  1.00  1.08
ATOM    805  C   LEU   116      -9.963   5.614  -0.865  1.00  1.08
ATOM    806  O   LEU   116      -9.402   6.702  -0.736  1.00  1.08
ATOM    807  N   GLN   117     -11.288   5.505  -1.056  1.00  1.23
ATOM    808  CA  GLN   117     -12.121   6.659  -1.197  1.00  1.23
ATOM    809  CB  GLN   117     -13.572   6.263  -1.492  1.00  1.23
ATOM    810  CG  GLN   117     -13.675   5.394  -2.751  1.00  1.23
ATOM    811  CD  GLN   117     -13.324   6.229  -3.968  1.00  1.23
ATOM    812  OE1 GLN   117     -12.763   7.315  -3.845  1.00  1.23
ATOM    813  NE2 GLN   117     -13.658   5.706  -5.179  1.00  1.23
ATOM    814  C   GLN   117     -12.051   7.437   0.078  1.00  1.23
ATOM    815  O   GLN   117     -12.003   8.666   0.068  1.00  1.23
ATOM    816  N   GLN   118     -12.025   6.732   1.222  1.00  1.18
ATOM    817  CA  GLN   118     -11.943   7.411   2.481  1.00  1.18
ATOM    818  CB  GLN   118     -11.929   6.449   3.682  1.00  1.18
ATOM    819  CG  GLN   118     -11.801   7.163   5.032  1.00  1.18
ATOM    820  CD  GLN   118     -11.677   6.104   6.118  1.00  1.18
ATOM    821  OE1 GLN   118     -10.896   6.246   7.058  1.00  1.18
ATOM    822  NE2 GLN   118     -12.471   5.009   5.989  1.00  1.18
ATOM    823  C   GLN   118     -10.650   8.163   2.523  1.00  1.18
ATOM    824  O   GLN   118     -10.601   9.308   2.971  1.00  1.18
ATOM    825  N   ILE   119      -9.556   7.545   2.039  1.00  1.24
ATOM    826  CA  ILE   119      -8.292   8.215   2.122  1.00  1.24
ATOM    827  CB  ILE   119      -7.105   7.463   1.601  1.00  1.24
ATOM    828  CG1 ILE   119      -6.849   6.173   2.383  1.00  1.24
ATOM    829  CG2 ILE   119      -5.906   8.429   1.645  1.00  1.24
ATOM    830  CD1 ILE   119      -5.697   5.373   1.780  1.00  1.24
ATOM    831  C   ILE   119      -8.327   9.460   1.309  1.00  1.24
ATOM    832  O   ILE   119      -7.801  10.480   1.721  1.00  1.24
ATOM    833  N   LEU   120      -8.915   9.445   0.112  1.00  1.55
ATOM    834  CA  LEU   120      -8.858  10.659  -0.650  1.00  1.55
ATOM    835  CB  LEU   120      -9.490  10.504  -2.035  1.00  1.55
ATOM    836  CG  LEU   120      -8.666   9.580  -2.944  1.00  1.55
ATOM    837  CD1 LEU   120      -9.394   9.322  -4.266  1.00  1.55
ATOM    838  CD2 LEU   120      -7.244  10.128  -3.158  1.00  1.55
ATOM    839  C   LEU   120      -9.580  11.742   0.074  1.00  1.55
ATOM    840  O   LEU   120      -9.116  12.880   0.121  1.00  1.55
ATOM    841  N   GLN   121     -10.728  11.415   0.684  1.00  1.66
ATOM    842  CA  GLN   121     -11.473  12.463   1.309  1.00  1.66
ATOM    843  CB  GLN   121     -12.763  11.940   1.957  1.00  1.66
ATOM    844  CG  GLN   121     -13.724  11.284   0.966  1.00  1.66
ATOM    845  CD  GLN   121     -14.883  10.714   1.768  1.00  1.66
ATOM    846  OE1 GLN   121     -15.754  10.033   1.229  1.00  1.66
ATOM    847  NE2 GLN   121     -14.893  10.993   3.099  1.00  1.66
ATOM    848  C   GLN   121     -10.658  13.081   2.407  1.00  1.66
ATOM    849  O   GLN   121     -10.475  14.295   2.444  1.00  1.66
ATOM    850  N   ASN   122     -10.142  12.255   3.335  1.00  1.74
ATOM    851  CA  ASN   122      -9.421  12.755   4.475  1.00  1.74
ATOM    852  CB  ASN   122      -9.475  11.807   5.691  1.00  1.74
ATOM    853  CG  ASN   122      -8.953  10.430   5.314  1.00  1.74
ATOM    854  OD1 ASN   122      -8.544  10.188   4.180  1.00  1.74
ATOM    855  ND2 ASN   122      -8.993   9.487   6.293  1.00  1.74
ATOM    856  C   ASN   122      -7.996  13.159   4.208  1.00  1.74
ATOM    857  O   ASN   122      -7.500  14.101   4.824  1.00  1.74
ATOM    858  N   GLN   123      -7.312  12.483   3.266  1.00  2.04
ATOM    859  CA  GLN   123      -5.892  12.588   3.040  1.00  2.04
ATOM    860  CB  GLN   123      -5.327  11.708   1.922  1.00  2.04
ATOM    861  CG  GLN   123      -5.766  12.111   0.524  1.00  2.04
ATOM    862  CD  GLN   123      -4.785  11.443  -0.419  1.00  2.04
ATOM    863  OE1 GLN   123      -5.000  11.405  -1.629  1.00  2.04
ATOM    864  NE2 GLN   123      -3.669  10.906   0.146  1.00  2.04
ATOM    865  C   GLN   123      -5.629  13.984   2.696  1.00  2.04
ATOM    866  O   GLN   123      -4.513  14.473   2.894  1.00  2.04
ATOM    867  N   SER   124      -6.652  14.574   2.053  1.00  2.36
ATOM    868  CA  SER   124      -6.742  15.966   1.792  1.00  2.36
ATOM    869  CB  SER   124      -5.397  16.676   1.561  1.00  2.36
ATOM    870  OG  SER   124      -5.613  18.056   1.308  1.00  2.36
ATOM    871  C   SER   124      -7.496  16.129   0.527  1.00  2.36
ATOM    872  O   SER   124      -6.935  16.619  -0.443  1.00  2.36
ATOM    873  N   PHE   125      -8.781  15.741   0.495  1.00  3.29
ATOM    874  CA  PHE   125      -9.569  15.863  -0.699  1.00  3.29
ATOM    875  CB  PHE   125     -10.892  15.083  -0.615  1.00  3.29
ATOM    876  CG  PHE   125     -11.378  14.864  -2.008  1.00  3.29
ATOM    877  CD1 PHE   125     -10.990  13.737  -2.697  1.00  3.29
ATOM    878  CD2 PHE   125     -12.206  15.768  -2.631  1.00  3.29
ATOM    879  CE1 PHE   125     -11.421  13.510  -3.982  1.00  3.29
ATOM    880  CE2 PHE   125     -12.640  15.547  -3.918  1.00  3.29
ATOM    881  CZ  PHE   125     -12.250  14.417  -4.596  1.00  3.29
ATOM    882  C   PHE   125      -9.897  17.305  -0.909  1.00  3.29
ATOM    883  O   PHE   125      -9.926  17.785  -2.042  1.00  3.29
ATOM    884  N   ARG   126     -10.108  18.012   0.221  1.00  3.69
ATOM    885  CA  ARG   126     -10.599  19.356   0.393  1.00  3.69
ATOM    886  CB  ARG   126      -9.781  20.150   1.430  1.00  3.69
ATOM    887  CG  ARG   126      -9.760  19.529   2.829  1.00  3.69
ATOM    888  CD  ARG   126     -11.002  19.839   3.665  1.00  3.69
ATOM    889  NE  ARG   126     -12.158  19.180   2.998  1.00  3.69
ATOM    890  CZ  ARG   126     -13.078  18.498   3.740  1.00  3.69
ATOM    891  NH1 ARG   126     -12.908  18.365   5.088  1.00  3.69
ATOM    892  NH2 ARG   126     -14.170  17.951   3.131  1.00  3.69
ATOM    893  C   ARG   126     -10.581  20.162  -0.875  1.00  3.69
ATOM    894  O   ARG   126      -9.801  21.103  -1.011  1.00  3.69
ATOM    895  N   PHE   127     -11.521  19.848  -1.793  1.00  4.27
ATOM    896  CA  PHE   127     -11.715  20.508  -3.058  1.00  4.27
ATOM    897  CB  PHE   127     -12.465  21.863  -3.011  1.00  4.27
ATOM    898  CG  PHE   127     -11.817  22.893  -2.145  1.00  4.27
ATOM    899  CD1 PHE   127     -10.835  23.725  -2.634  1.00  4.27
ATOM    900  CD2 PHE   127     -12.227  23.051  -0.841  1.00  4.27
ATOM    901  CE1 PHE   127     -10.253  24.678  -1.831  1.00  4.27
ATOM    902  CE2 PHE   127     -11.650  24.002  -0.033  1.00  4.27
ATOM    903  CZ  PHE   127     -10.663  24.820  -0.527  1.00  4.27
ATOM    904  C   PHE   127     -10.459  20.642  -3.865  1.00  4.27
ATOM    905  O   PHE   127     -10.213  21.722  -4.401  1.00  4.27
ATOM    906  N   GLN   128      -9.696  19.521  -3.993  1.00  3.44
ATOM    907  CA  GLN   128      -8.475  19.316  -4.753  1.00  3.44
ATOM    908  CB  GLN   128      -8.816  18.797  -6.158  1.00  3.44
ATOM    909  CG  GLN   128      -7.633  18.653  -7.111  1.00  3.44
ATOM    910  CD  GLN   128      -8.183  18.152  -8.439  1.00  3.44
ATOM    911  OE1 GLN   128      -8.825  17.105  -8.499  1.00  3.44
ATOM    912  NE2 GLN   128      -7.938  18.922  -9.534  1.00  3.44
ATOM    913  C   GLN   128      -7.800  20.624  -4.955  1.00  3.44
ATOM    914  O   GLN   128      -8.146  21.371  -5.865  1.00  3.44
ATOM    915  N   GLN   129      -6.778  20.912  -4.145  1.00  2.71
ATOM    916  CA  GLN   129      -6.173  22.201  -4.182  1.00  2.71
ATOM    917  CB  GLN   129      -5.039  22.285  -3.150  1.00  2.71
ATOM    918  CG  GLN   129      -3.956  21.233  -3.381  1.00  2.71
ATOM    919  CD  GLN   129      -3.144  21.110  -2.102  1.00  2.71
ATOM    920  OE1 GLN   129      -2.528  20.078  -1.844  1.00  2.71
ATOM    921  NE2 GLN   129      -3.153  22.184  -1.268  1.00  2.71
ATOM    922  C   GLN   129      -5.641  22.472  -5.549  1.00  2.71
ATOM    923  O   GLN   129      -5.902  23.528  -6.113  1.00  2.71
ATOM    924  N   ASP   130      -4.917  21.523  -6.159  1.00  2.90
ATOM    925  CA  ASP   130      -4.343  21.820  -7.434  1.00  2.90
ATOM    926  CB  ASP   130      -2.827  21.930  -7.324  1.00  2.90
ATOM    927  CG  ASP   130      -2.606  23.176  -6.483  1.00  2.90
ATOM    928  OD1 ASP   130      -2.727  24.292  -7.055  1.00  2.90
ATOM    929  OD2 ASP   130      -2.352  23.035  -5.257  1.00  2.90
ATOM    930  C   ASP   130      -4.698  20.718  -8.373  1.00  2.90
ATOM    931  O   ASP   130      -5.248  19.709  -7.950  1.00  2.90
ATOM    932  N   ARG   131      -4.494  20.933  -9.688  1.00  3.15
ATOM    933  CA  ARG   131      -4.757  19.932 -10.684  1.00  3.15
ATOM    934  CB  ARG   131      -4.663  20.524 -12.107  1.00  3.15
ATOM    935  CG  ARG   131      -3.298  21.164 -12.406  1.00  3.15
ATOM    936  CD  ARG   131      -3.030  21.528 -13.868  1.00  3.15
ATOM    937  NE  ARG   131      -1.639  22.065 -13.920  1.00  3.15
ATOM    938  CZ  ARG   131      -1.414  23.405 -13.789  1.00  3.15
ATOM    939  NH1 ARG   131      -2.467  24.272 -13.742  1.00  3.15
ATOM    940  NH2 ARG   131      -0.136  23.879 -13.699  1.00  3.15
ATOM    941  C   ARG   131      -3.759  18.820 -10.613  1.00  3.15
ATOM    942  O   ARG   131      -4.106  17.639 -10.538  1.00  3.15
ATOM    943  N   SER   132      -2.469  19.188 -10.587  1.00  2.74
ATOM    944  CA  SER   132      -1.458  18.194 -10.694  1.00  2.74
ATOM    945  CB  SER   132      -0.031  18.776 -10.687  1.00  2.74
ATOM    946  OG  SER   132       0.169  19.609 -11.820  1.00  2.74
ATOM    947  C   SER   132      -1.576  17.317  -9.508  1.00  2.74
ATOM    948  O   SER   132      -1.508  16.097  -9.627  1.00  2.74
ATOM    949  N   GLN   133      -1.798  17.933  -8.334  1.00  2.06
ATOM    950  CA  GLN   133      -1.768  17.200  -7.110  1.00  2.06
ATOM    951  CB  GLN   133      -1.780  18.126  -5.884  1.00  2.06
ATOM    952  CG  GLN   133      -0.483  18.938  -5.802  1.00  2.06
ATOM    953  CD  GLN   133      -0.518  19.849  -4.588  1.00  2.06
ATOM    954  OE1 GLN   133      -0.535  21.071  -4.720  1.00  2.06
ATOM    955  NE2 GLN   133      -0.514  19.244  -3.371  1.00  2.06
ATOM    956  C   GLN   133      -2.865  16.183  -6.999  1.00  2.06
ATOM    957  O   GLN   133      -2.605  15.048  -6.613  1.00  2.06
ATOM    958  N   LEU   134      -4.130  16.500  -7.318  1.00  1.75
ATOM    959  CA  LEU   134      -5.046  15.410  -7.126  1.00  1.75
ATOM    960  CB  LEU   134      -6.554  15.705  -7.096  1.00  1.75
ATOM    961  CG  LEU   134      -7.057  16.119  -5.700  1.00  1.75
ATOM    962  CD1 LEU   134      -8.579  15.928  -5.593  1.00  1.75
ATOM    963  CD2 LEU   134      -6.300  15.379  -4.586  1.00  1.75
ATOM    964  C   LEU   134      -4.819  14.300  -8.093  1.00  1.75
ATOM    965  O   LEU   134      -4.942  13.134  -7.726  1.00  1.75
ATOM    966  N   HIS   135      -4.501  14.616  -9.358  1.00  1.55
ATOM    967  CA  HIS   135      -4.347  13.572 -10.321  1.00  1.55
ATOM    968  ND1 HIS   135      -6.635  14.294 -12.417  1.00  1.55
ATOM    969  CG  HIS   135      -5.406  14.873 -12.188  1.00  1.55
ATOM    970  CB  HIS   135      -4.188  14.108 -11.754  1.00  1.55
ATOM    971  NE2 HIS   135      -6.883  16.473 -12.781  1.00  1.55
ATOM    972  CD2 HIS   135      -5.576  16.204 -12.417  1.00  1.55
ATOM    973  CE1 HIS   135      -7.481  15.296 -12.767  1.00  1.55
ATOM    974  C   HIS   135      -3.162  12.731  -9.964  1.00  1.55
ATOM    975  O   HIS   135      -3.219  11.505 -10.043  1.00  1.55
ATOM    976  N   GLN   136      -2.049  13.365  -9.550  1.00  1.39
ATOM    977  CA  GLN   136      -0.901  12.592  -9.195  1.00  1.39
ATOM    978  CB  GLN   136       0.334  13.414  -8.780  1.00  1.39
ATOM    979  CG  GLN   136       1.026  14.182  -9.907  1.00  1.39
ATOM    980  CD  GLN   136       2.294  14.795  -9.318  1.00  1.39
ATOM    981  OE1 GLN   136       2.464  16.013  -9.291  1.00  1.39
ATOM    982  NE2 GLN   136       3.215  13.923  -8.827  1.00  1.39
ATOM    983  C   GLN   136      -1.251  11.764  -7.998  1.00  1.39
ATOM    984  O   GLN   136      -0.789  10.632  -7.864  1.00  1.39
ATOM    985  N   MET   137      -2.036  12.335  -7.065  1.00  1.23
ATOM    986  CA  MET   137      -2.398  11.638  -5.861  1.00  1.23
ATOM    987  CB  MET   137      -3.140  12.543  -4.864  1.00  1.23
ATOM    988  CG  MET   137      -2.250  13.646  -4.286  1.00  1.23
ATOM    989  SD  MET   137      -3.144  14.967  -3.415  1.00  1.23
ATOM    990  CE  MET   137      -3.644  13.919  -2.022  1.00  1.23
ATOM    991  C   MET   137      -3.280  10.462  -6.173  1.00  1.23
ATOM    992  O   MET   137      -3.075   9.360  -5.667  1.00  1.23
ATOM    993  N   GLU   138      -4.277  10.653  -7.052  1.00  1.23
ATOM    994  CA  GLU   138      -5.223   9.605  -7.297  1.00  1.23
ATOM    995  CB  GLU   138      -6.365  10.045  -8.228  1.00  1.23
ATOM    996  CG  GLU   138      -7.269  11.101  -7.585  1.00  1.23
ATOM    997  CD  GLU   138      -8.365  11.477  -8.571  1.00  1.23
ATOM    998  OE1 GLU   138      -8.475  10.799  -9.627  1.00  1.23
ATOM    999  OE2 GLU   138      -9.107  12.453  -8.279  1.00  1.23
ATOM   1000  C   GLU   138      -4.529   8.430  -7.907  1.00  1.23
ATOM   1001  O   GLU   138      -4.802   7.288  -7.536  1.00  1.23
ATOM   1002  N   ARG   139      -3.600   8.685  -8.850  1.00  1.25
ATOM   1003  CA  ARG   139      -2.905   7.624  -9.516  1.00  1.25
ATOM   1004  CB  ARG   139      -1.863   8.126 -10.525  1.00  1.25
ATOM   1005  CG  ARG   139      -2.423   8.545 -11.881  1.00  1.25
ATOM   1006  CD  ARG   139      -1.341   9.108 -12.805  1.00  1.25
ATOM   1007  NE  ARG   139      -0.024   8.699 -12.238  1.00  1.25
ATOM   1008  CZ  ARG   139       0.964   8.211 -13.043  1.00  1.25
ATOM   1009  NH1 ARG   139       0.731   8.013 -14.373  1.00  1.25
ATOM   1010  NH2 ARG   139       2.188   7.919 -12.514  1.00  1.25
ATOM   1011  C   ARG   139      -2.137   6.863  -8.500  1.00  1.25
ATOM   1012  O   ARG   139      -2.147   5.633  -8.487  1.00  1.25
ATOM   1013  N   GLU   140      -1.458   7.593  -7.604  1.00  1.17
ATOM   1014  CA  GLU   140      -0.649   6.938  -6.628  1.00  1.17
ATOM   1015  CB  GLU   140       0.074   7.914  -5.683  1.00  1.17
ATOM   1016  CG  GLU   140       0.718   7.251  -4.459  1.00  1.17
ATOM   1017  CD  GLU   140       1.955   6.471  -4.878  1.00  1.17
ATOM   1018  OE1 GLU   140       2.066   6.131  -6.085  1.00  1.17
ATOM   1019  OE2 GLU   140       2.803   6.198  -3.986  1.00  1.17
ATOM   1020  C   GLU   140      -1.529   6.091  -5.788  1.00  1.17
ATOM   1021  O   GLU   140      -1.220   4.938  -5.501  1.00  1.17
ATOM   1022  N   LEU   141      -2.674   6.658  -5.396  1.00  1.13
ATOM   1023  CA  LEU   141      -3.582   6.003  -4.516  1.00  1.13
ATOM   1024  CB  LEU   141      -4.732   6.924  -4.087  1.00  1.13
ATOM   1025  CG  LEU   141      -5.696   6.276  -3.082  1.00  1.13
ATOM   1026  CD1 LEU   141      -4.986   5.988  -1.748  1.00  1.13
ATOM   1027  CD2 LEU   141      -6.973   7.116  -2.919  1.00  1.13
ATOM   1028  C   LEU   141      -4.180   4.779  -5.172  1.00  1.13
ATOM   1029  O   LEU   141      -4.370   3.749  -4.533  1.00  1.13
ATOM   1030  N   ARG   142      -4.495   4.831  -6.476  1.00  1.31
ATOM   1031  CA  ARG   142      -5.187   3.732  -7.100  1.00  1.31
ATOM   1032  CB  ARG   142      -5.469   3.958  -8.574  1.00  1.31
ATOM   1033  CG  ARG   142      -5.744   2.650  -9.325  1.00  1.31
ATOM   1034  CD  ARG   142      -7.111   2.021  -9.072  1.00  1.31
ATOM   1035  NE  ARG   142      -7.216   0.852  -9.993  1.00  1.31
ATOM   1036  CZ  ARG   142      -8.397   0.182 -10.114  1.00  1.31
ATOM   1037  NH1 ARG   142      -9.471   0.566  -9.364  1.00  1.31
ATOM   1038  NH2 ARG   142      -8.507  -0.862 -10.987  1.00  1.31
ATOM   1039  C   ARG   142      -4.404   2.472  -7.069  1.00  1.31
ATOM   1040  O   ARG   142      -4.957   1.389  -6.894  1.00  1.31
ATOM   1041  N   ASN   143      -3.107   2.630  -7.332  1.00  1.39
ATOM   1042  CA  ASN   143      -2.044   1.681  -7.453  1.00  1.39
ATOM   1043  CB  ASN   143      -0.829   2.376  -8.082  1.00  1.39
ATOM   1044  CG  ASN   143       0.186   1.330  -8.451  1.00  1.39
ATOM   1045  OD1 ASN   143      -0.114   0.140  -8.459  1.00  1.39
ATOM   1046  ND2 ASN   143       1.428   1.785  -8.763  1.00  1.39
ATOM   1047  C   ASN   143      -1.616   1.172  -6.120  1.00  1.39
ATOM   1048  O   ASN   143      -0.852   0.215  -6.028  1.00  1.39
ATOM   1049  N   LEU   144      -2.042   1.847  -5.048  1.00  1.08
ATOM   1050  CA  LEU   144      -1.514   1.586  -3.745  1.00  1.08
ATOM   1051  CB  LEU   144      -2.170   2.515  -2.702  1.00  1.08
ATOM   1052  CG  LEU   144      -1.410   2.683  -1.372  1.00  1.08
ATOM   1053  CD1 LEU   144      -1.223   1.359  -0.633  1.00  1.08
ATOM   1054  CD2 LEU   144      -0.094   3.449  -1.572  1.00  1.08
ATOM   1055  C   LEU   144      -1.774   0.150  -3.395  1.00  1.08
ATOM   1056  O   LEU   144      -0.888  -0.510  -2.854  1.00  1.08
ATOM   1057  N   PRO   145      -2.928  -0.394  -3.674  1.00  1.06
ATOM   1058  CA  PRO   145      -3.145  -1.769  -3.339  1.00  1.06
ATOM   1059  CD  PRO   145      -4.169   0.351  -3.743  1.00  1.06
ATOM   1060  CB  PRO   145      -4.643  -2.024  -3.537  1.00  1.06
ATOM   1061  CG  PRO   145      -5.184  -0.723  -4.168  1.00  1.06
ATOM   1062  C   PRO   145      -2.221  -2.651  -4.106  1.00  1.06
ATOM   1063  O   PRO   145      -1.709  -3.619  -3.548  1.00  1.06
ATOM   1064  N   GLN   146      -1.938  -2.305  -5.369  1.00  1.04
ATOM   1065  CA  GLN   146      -1.112  -3.160  -6.161  1.00  1.04
ATOM   1066  CB  GLN   146      -0.936  -2.671  -7.608  1.00  1.04
ATOM   1067  CG  GLN   146      -2.231  -2.720  -8.418  1.00  1.04
ATOM   1068  CD  GLN   146      -1.914  -2.306  -9.846  1.00  1.04
ATOM   1069  OE1 GLN   146      -0.752  -2.217 -10.238  1.00  1.04
ATOM   1070  NE2 GLN   146      -2.979  -2.055 -10.654  1.00  1.04
ATOM   1071  C   GLN   146       0.255  -3.241  -5.542  1.00  1.04
ATOM   1072  O   GLN   146       0.890  -4.295  -5.548  1.00  1.04
ATOM   1073  N   ASN   147       0.747  -2.117  -4.992  1.00  1.35
ATOM   1074  CA  ASN   147       2.066  -2.060  -4.419  1.00  1.35
ATOM   1075  CB  ASN   147       2.456  -0.652  -3.929  1.00  1.35
ATOM   1076  CG  ASN   147       2.755   0.225  -5.137  1.00  1.35
ATOM   1077  OD1 ASN   147       3.264  -0.247  -6.152  1.00  1.35
ATOM   1078  ND2 ASN   147       2.439   1.543  -5.024  1.00  1.35
ATOM   1079  C   ASN   147       2.183  -2.970  -3.237  1.00  1.35
ATOM   1080  O   ASN   147       3.227  -3.581  -3.005  1.00  1.35
ATOM   1081  N   CYS   148       1.114  -3.039  -2.434  1.00  1.77
ATOM   1082  CA  CYS   148       1.059  -3.832  -1.243  1.00  1.77
ATOM   1083  CB  CYS   148      -0.152  -3.497  -0.361  1.00  1.77
ATOM   1084  SG  CYS   148      -0.097  -1.763   0.162  1.00  1.77
ATOM   1085  C   CYS   148       0.971  -5.271  -1.620  1.00  1.77
ATOM   1086  O   CYS   148       1.096  -6.135  -0.754  1.00  1.77
ATOM   1087  N   GLY   149       0.661  -5.560  -2.902  1.00  2.45
ATOM   1088  CA  GLY   149       0.549  -6.918  -3.340  1.00  2.45
ATOM   1089  C   GLY   149      -0.828  -7.360  -2.999  1.00  2.45
ATOM   1090  O   GLY   149      -1.080  -8.552  -2.829  1.00  2.45
ATOM   1091  N   PHE   150      -1.752  -6.385  -2.884  1.00  2.51
ATOM   1092  CA  PHE   150      -3.111  -6.704  -2.555  1.00  2.51
ATOM   1093  CB  PHE   150      -4.062  -5.672  -1.941  1.00  2.51
ATOM   1094  CG  PHE   150      -3.660  -5.065  -0.683  1.00  2.51
ATOM   1095  CD1 PHE   150      -3.514  -5.823   0.442  1.00  2.51
ATOM   1096  CD2 PHE   150      -3.433  -3.719  -0.670  1.00  2.51
ATOM   1097  CE1 PHE   150      -3.138  -5.219   1.608  1.00  2.51
ATOM   1098  CE2 PHE   150      -3.060  -3.124   0.495  1.00  2.51
ATOM   1099  CZ  PHE   150      -2.912  -3.872   1.636  1.00  2.51
ATOM   1100  C   PHE   150      -3.895  -6.667  -3.807  1.00  2.51
ATOM   1101  O   PHE   150      -3.454  -6.159  -4.835  1.00  2.51
ATOM   1102  N   ARG   151      -5.142  -7.158  -3.662  1.00  2.62
ATOM   1103  CA  ARG   151      -6.150  -7.188  -4.675  1.00  2.62
ATOM   1104  CB  ARG   151      -7.213  -8.259  -4.401  1.00  2.62
ATOM   1105  CG  ARG   151      -6.616  -9.664  -4.319  1.00  2.62
ATOM   1106  CD  ARG   151      -7.623 -10.738  -3.906  1.00  2.62
ATOM   1107  NE  ARG   151      -6.856 -12.003  -3.743  1.00  2.62
ATOM   1108  CZ  ARG   151      -7.215 -12.926  -2.804  1.00  2.62
ATOM   1109  NH1 ARG   151      -8.329 -12.743  -2.035  1.00  2.62
ATOM   1110  NH2 ARG   151      -6.443 -14.038  -2.635  1.00  2.62
ATOM   1111  C   ARG   151      -6.809  -5.853  -4.730  1.00  2.62
ATOM   1112  O   ARG   151      -6.997  -5.162  -3.727  1.00  2.62
ATOM   1113  N   SER   152      -7.204  -5.458  -5.942  1.00  3.37
ATOM   1114  CA  SER   152      -7.735  -4.147  -6.059  1.00  3.37
ATOM   1115  CB  SER   152      -6.870  -3.233  -6.940  1.00  3.37
ATOM   1116  OG  SER   152      -6.838  -3.730  -8.270  1.00  3.37
ATOM   1117  C   SER   152      -9.074  -4.247  -6.697  1.00  3.37
ATOM   1118  O   SER   152      -9.495  -5.275  -7.226  1.00  3.37
ATOM   1119  N   PRO   153      -9.737  -3.139  -6.597  1.00  3.57
ATOM   1120  CA  PRO   153     -11.035  -2.938  -7.153  1.00  3.57
ATOM   1121  CD  PRO   153      -9.390  -2.141  -5.601  1.00  3.57
ATOM   1122  CB  PRO   153     -11.439  -1.530  -6.698  1.00  3.57
ATOM   1123  CG  PRO   153     -10.186  -0.916  -6.051  1.00  3.57
ATOM   1124  C   PRO   153     -10.967  -3.021  -8.642  1.00  3.57
ATOM   1125  O   PRO   153      -9.968  -2.595  -9.217  1.00  3.57
ATOM   1126  N   SER   154     -12.001  -3.597  -9.283  1.00  3.47
ATOM   1127  CA  SER   154     -12.061  -3.593 -10.711  1.00  3.47
ATOM   1128  CB  SER   154     -13.243  -4.410 -11.258  1.00  3.47
ATOM   1129  OG  SER   154     -13.250  -4.369 -12.678  1.00  3.47
ATOM   1130  C   SER   154     -12.278  -2.164 -11.089  1.00  3.47
ATOM   1131  O   SER   154     -11.599  -1.620 -11.958  1.00  3.47
ATOM   1132  N   ARG   155     -13.236  -1.512 -10.399  1.00  3.59
ATOM   1133  CA  ARG   155     -13.536  -0.132 -10.634  1.00  3.59
ATOM   1134  CB  ARG   155     -14.966   0.088 -11.145  1.00  3.59
ATOM   1135  CG  ARG   155     -15.236  -0.685 -12.437  1.00  3.59
ATOM   1136  CD  ARG   155     -16.636  -0.463 -13.004  1.00  3.59
ATOM   1137  NE  ARG   155     -16.684   0.951 -13.465  1.00  3.59
ATOM   1138  CZ  ARG   155     -17.195   1.254 -14.693  1.00  3.59
ATOM   1139  NH1 ARG   155     -17.657   0.261 -15.508  1.00  3.59
ATOM   1140  NH2 ARG   155     -17.237   2.554 -15.105  1.00  3.59
ATOM   1141  C   ARG   155     -13.369   0.551  -9.311  1.00  3.59
ATOM   1142  O   ARG   155     -13.346  -0.094  -8.269  1.00  3.59
ATOM   1143  N   CYS   156     -13.164   1.878  -9.316  1.00  3.63
ATOM   1144  CA  CYS   156     -13.007   2.622  -8.095  1.00  3.63
ATOM   1145  CB  CYS   156     -11.534   2.593  -7.631  1.00  3.63
ATOM   1146  SG  CYS   156     -11.125   3.574  -6.155  1.00  3.63
ATOM   1147  C   CYS   156     -13.379   3.997  -8.507  1.00  3.63
ATOM   1148  O   CYS   156     -12.703   4.986  -8.231  1.00  3.63
ATOM   1149  N   ASP   157     -14.563   4.035  -9.124  1.00  3.94
ATOM   1150  CA  ASP   157     -15.115   5.092  -9.905  1.00  3.94
ATOM   1151  CB  ASP   157     -16.412   4.652 -10.596  1.00  3.94
ATOM   1152  CG  ASP   157     -16.814   5.660 -11.654  1.00  3.94
ATOM   1153  OD1 ASP   157     -15.937   6.449 -12.095  1.00  3.94
ATOM   1154  OD2 ASP   157     -18.014   5.650 -12.040  1.00  3.94
ATOM   1155  C   ASP   157     -15.388   6.366  -9.183  1.00  3.94
ATOM   1156  O   ASP   157     -15.342   7.413  -9.826  1.00  3.94
ATOM   1157  N   LEU   158     -15.734   6.361  -7.883  1.00  4.69
ATOM   1158  CA  LEU   158     -15.921   7.669  -7.323  1.00  4.69
ATOM   1159  CB  LEU   158     -16.488   7.702  -5.892  1.00  4.69
ATOM   1160  CG  LEU   158     -17.969   7.269  -5.844  1.00  4.69
ATOM   1161  CD1 LEU   158     -18.645   7.684  -4.526  1.00  4.69
ATOM   1162  CD2 LEU   158     -18.733   7.759  -7.085  1.00  4.69
ATOM   1163  C   LEU   158     -14.599   8.367  -7.389  1.00  4.69
ATOM   1164  O   LEU   158     -14.530   9.559  -7.684  1.00  4.69
ATOM   1165  N   SER   159     -13.508   7.630  -7.125  1.00  5.51
ATOM   1166  CA  SER   159     -12.201   8.164  -7.302  1.00  5.51
ATOM   1167  CB  SER   159     -11.097   7.255  -6.731  1.00  5.51
ATOM   1168  OG  SER   159      -9.821   7.845  -6.939  1.00  5.51
ATOM   1169  C   SER   159     -12.008   8.222  -8.781  1.00  5.51
ATOM   1170  O   SER   159     -11.329   9.098  -9.309  1.00  5.51
ATOM   1171  N   SER   160     -12.774   7.361  -9.473  1.00  5.94
ATOM   1172  CA  SER   160     -12.761   7.075 -10.884  1.00  5.94
ATOM   1173  CB  SER   160     -12.556   8.325 -11.757  1.00  5.94
ATOM   1174  OG  SER   160     -13.680   9.186 -11.642  1.00  5.94
ATOM   1175  C   SER   160     -11.715   6.036 -11.277  1.00  5.94
ATOM   1176  O   SER   160     -11.358   5.963 -12.449  1.00  5.94
ATOM   1177  N   ARG   161     -11.191   5.218 -10.323  1.00  7.02
ATOM   1178  CA  ARG   161     -10.372   4.039 -10.543  1.00  7.02
ATOM   1179  CB  ARG   161     -11.108   2.900 -11.284  1.00  7.02
ATOM   1180  CG  ARG   161     -11.625   3.247 -12.682  1.00  7.02
ATOM   1181  CD  ARG   161     -12.381   2.096 -13.349  1.00  7.02
ATOM   1182  NE  ARG   161     -11.379   1.076 -13.765  1.00  7.02
ATOM   1183  CZ  ARG   161     -10.942   1.052 -15.058  1.00  7.02
ATOM   1184  NH1 ARG   161     -11.458   1.933 -15.964  1.00  7.02
ATOM   1185  NH2 ARG   161      -9.999   0.145 -15.447  1.00  7.02
ATOM   1186  C   ARG   161      -9.108   4.359 -11.270  1.00  7.02
ATOM   1187  O   ARG   161      -8.297   3.477 -11.557  1.00  7.02
ATOM   1188  N   THR   162      -8.863   5.662 -11.437  1.00  9.38
ATOM   1189  CA  THR   162      -7.742   6.245 -12.113  1.00  9.38
ATOM   1190  CB  THR   162      -6.435   6.185 -11.359  1.00  9.38
ATOM   1191  OG1 THR   162      -5.497   7.069 -11.954  1.00  9.38
ATOM   1192  CG2 THR   162      -5.876   4.757 -11.360  1.00  9.38
ATOM   1193  C   THR   162      -7.547   5.831 -13.538  1.00  9.38
ATOM   1194  O   THR   162      -6.544   5.238 -13.932  1.00  9.38
ATOM   1195  N   PRO   163      -8.509   6.166 -14.352  1.00 10.81
ATOM   1196  CA  PRO   163      -8.343   5.994 -15.769  1.00 10.81
ATOM   1197  CD  PRO   163      -9.429   7.247 -14.062  1.00 10.81
ATOM   1198  CB  PRO   163      -9.558   6.658 -16.416  1.00 10.81
ATOM   1199  CG  PRO   163     -10.418   7.161 -15.235  1.00 10.81
ATOM   1200  C   PRO   163      -7.115   6.797 -16.097  1.00 10.81
ATOM   1201  O   PRO   163      -6.406   6.462 -17.045  1.00 10.81
ATOM   1202  N   TYR   164      -6.875   7.876 -15.320  1.00 10.39
ATOM   1203  CA  TYR   164      -5.747   8.739 -15.462  1.00 10.39
ATOM   1204  CB  TYR   164      -5.595   9.697 -14.270  1.00 10.39
ATOM   1205  CG  TYR   164      -6.858  10.482 -14.186  1.00 10.39
ATOM   1206  CD1 TYR   164      -7.048  11.590 -14.979  1.00 10.39
ATOM   1207  CD2 TYR   164      -7.854  10.103 -13.316  1.00 10.39
ATOM   1208  CE1 TYR   164      -8.216  12.310 -14.901  1.00 10.39
ATOM   1209  CE2 TYR   164      -9.024  10.819 -13.234  1.00 10.39
ATOM   1210  CZ  TYR   164      -9.205  11.926 -14.028  1.00 10.39
ATOM   1211  OH  TYR   164     -10.405  12.665 -13.948  1.00 10.39
ATOM   1212  C   TYR   164      -4.508   7.858 -15.487  1.00 10.39
ATOM   1213  O   TYR   164      -3.469   8.322 -16.030  1.00 10.39
ATOM   1214  OXT TYR   164      -4.579   6.718 -14.956  1.00 10.39
TER
END
